# Supplementary material for: Species composition of arbuscular mycorrhizal communities changes with elevation in the Andes of South Ecuador
Source: PLoS One. 2019 Aug 16;14(8):e0221091. doi: 10.1371/journal.pone.0221091 (PMC6697372; doi:10.1371/journal.pone.0221091)
Supplement: S1 Fig — (TXT) [file pone.0221091.s001.txt]

(2_F_K448_8_KX107911_F_T2_950_OTU0:0.00264367626409237749,(L20824_Rhizophagus_vesiculiferum:0.01103205310770192897,(((((2_F_K95_2_JX396731_F_Q5_Plant26:0.00000100000050002909,((((2_F_K724_2_KX107906_T2_250:0.00000100000050002909,2_F_K22_3_JX296724_Fp_Q5_Cedrela19:0.00000100000050002909)4:0.00000100000050002909,2_F_K31_9_JX296716_Fn_Q5_Cedrela:0.00000100000050002909)0:0.00000100000050002909,2_F_K684_2_KX107908_T2_950:0.00000100000050002909)0:0.00000100000050002909,(2_F_K683_6_KX107909_T2_950:0.00000100000050002909,((2_F_K23_1_JX296733_Fp_Q5_Cedrela20:0.00000100000050002909,2_F_K24_7_JX296734_Fn_Q5_Cedrela21:0.00000100000050002909)90:0.00264661177464904250,((37_K1083_3_Soldados:0.00000100000050002909,(AJ852530_Glomus_sp_MUCL_43206:0.00000100000050002909,(((2_F_K29_10_JX296696_F_Q5_Cedrela24:0.00000100000050002909,Y17640_Glomus_fasciculatum_VTX113:0.00000100000050002909)15:0.00000100000050002909,((((AY635831_Rhizophagus_intraradices_VTX113:0.00000100000050002909,AJ301859_Rhizophagus_intraradices:0.00000100000050002909)32:0.00000100000050002909,X58725_Rhizophagus_intraradices_VTX113:0.00000100000050002909)90:0.00535233525281776038,(((3_K938_6_Cajanuma_Coreplot_unten:0.00000100000050002909,((JQ811204_Glomus_Preissia_UK_VTX113:0.00000100000050002909,3_K936_4_Cajanuma_Coreplot_unten:0.00000100000050002909)21:0.00000100000050002909,(2_F_K1_5_JX296690_Fp_Q5_Cedrela1:0.00270450812750458588,(3_K970_14_Cajanuma_Coreplot_unten:0.00265846793696280235,(HG004504_Glomus_Sonchus_VTX113:0.00824406206078825976,(3_K950_9_Cajanuma_Coreplot_unten:0.00000100000050002909,(37_K1081_2_Soldados:0.00000100000050002909,37_K1079_1_Soldados:0.00804917283432955363)78:0.01099280886354708081)83:0.00806017115453872175)95:0.01970871037057336794)38:0.00000100000050002909)7:0.00000100000050002909)0:0.00000100000050002909)3:0.00000100000050002909,3_K969_3_Cajanuma_Coreplot_unten:0.00000100000050002909)7:0.00000100000050002909,3_K950_10_Cajanuma_Coreplot_unten:0.00266183101661623218)30:0.00265970463363552267)5:0.00000100000050002909,1_K837_1_KX108197_BombuscaroIII_03_14_OTU0:0.00000100000050002909)8:0.00268026250327839562)0:0.00000100000050002909,((((((((((((((2_F_K171_6_DQ336493_F_Q5_Heliocarpus11:0.00000100000050002909,2_F_K168_7_DQ336471_F_A_Clethra:0.00000100000050002909)100:0.00867142672120520958,AJ133706_Sclerocystis_sinuosa:0.00599825044024736125)96:0.02523001395414474837,(((1_K788_1_KX108493_BombuscaroI_03_14:0.00541693708404312850,(1_K639_3_KX108491_BombuscaroII_51s:0.00000100000050002909,1_K585_3_KX108490_BombuscaroII_8:0.00000100000050002909)83:0.00000100000050002909)53:0.00000100000050002909,(1_K791_1_KX108492_BombuscaroII_03_14_OTU28:0.00000100000050002909,((((1_K825_2_KX108489_BombuscaroIII_03_14:0.00000100000050002909,1_K512_2_KX108488_BombuscaroI_4:0.00000100000050002909)34:0.00000100000050002909,1_K529_1_KX108487_BombuscaroI_34_OTU28:0.00000100000050002909)98:0.00821533004675003772,(1_K542_5_KX108484_BombuscaroI_47:0.00267239953960956601,(1_K543_10_KX108486_BombuscaroI_48:0.00000100000050002909,1_K503_8_KX108485_BombuscaroI_12:0.00000100000050002909)91:0.00267238884183500182)95:0.00831648032031675685)45:0.00000100000050002909,1_K776_8_KX108494_BombuscaroI_03_14:0.00541390273856107683)47:0.00268173285334372992)59:0.00540284536668944430)96:0.02364311587380328594,((EU417581_Glomus_Afrothismia:0.00482958579809995934,((2_F_K22_2_JX296801_Fp_Q5_Cedrela19:0.00000100000050002909,((2_F_K184_3_JX296803_Fp_Q5_Tabebuia:0.00000100000050002909,((2_F_K192_6_JX296809_Fp_Q5_Nectandra5_OTU17:0.00000100000050002909,2_F_K190n_4_JX296807_Fp_Q5_Nectandra4:0.00000100000050002909)86:0.00268189031713522274,(1_K538_5_KX108308_BombuscaroI_43_OTU17:0.00267890988055459424,(1_K658_6_KX108306_BombuscaroII_72:0.00267599880086957396,(1_K571_3_KX108305_BombuscaroI_73:0.00000100000050002909,1_K572_6_KX108307_BombuscaroI_74:0.00000100000050002909)62:0.00000100000050002909)38:0.00000100000050002909)65:0.00267225069507824641)9:0.00000100000050002909)1:0.00000100000050002909,2_F_K23_5_JX296799_Fp_Q5_Cedrela20:0.00000100000050002909)6:0.00000100000050002909)32:0.00000100000050002909,2_F_K188_3_JX296804_Fp_Q5_Tabebuia27:0.00267224343374748664)70:0.00896644818422439802)47:0.00525134992025359619,(((1_K827_1_KX108304_BombuscaroIII_03_14:0.00000100000050002909,1_K826_1_KX108303_BombuscaroIII_03_14:0.00000100000050002909)95:0.00531404172079190905,(((2_F_K23_7_JX296798_Fp_Q5_Cedrela20:0.01103040786481467028,(2_F_K152_10_JX296759_Fp_Q5_Tabebuia17_OTU16:0.00264845720270314496,(2_F_K298n_2_KX107929_Fn_Q5_Cedrela:0.00000100000050002909,((1_K572_3_KX108298_BombuscaroI_74:0.00000100000050002909,2_F_K184_6_JX296797_Fp_Q5_Tabebuia:0.00805335038906619498)42:0.00264477939362935382,(2_F_K22_11_JX296791_Fp_Q5_Cedrela19:0.00000100000050002909,(2_F_K143_17_DQ336497_F_A_Hyeronima_a:0.00000100000050002909,2_F_K133_1_DQ336483_F_Q2_Guarea_k:0.00000100000050002909)92:0.00532214491641520501)88:0.00532386259704128659)13:0.00000100000050002909)14:0.00000100000050002909)71:0.00278157012681545844)44:0.00525553917355066867,(1_K834_3_KX108300_BombuscaroIII_03_14:0.00000100000050002909,1_K571_1_KX108299_BombuscaroI_73:0.00000100000050002909)83:0.00265003743668270871)23:0.00000100000050002909,1_K828_1_KX108301_BombuscaroIII_03_14_OTU16:0.00000100000050002909)12:0.00000100000050002909)55:0.00267168307399065800,1_K803_3_KX108302_BombuscaroIII_03_14:0.00000100000050002909)92:0.00916472534663332651)96:0.01457843740173561491)19:0.00616353842024157470)8:0.01141543786036552065,((((((((4_K842_1_Cajas_Polylepis2:0.00000100000050002909,4_K841_3_Cajas_Polylepis1:0.00000100000050002909)6:0.00000100000050002909,4_K855_3_Cajas_Calamagrostis:0.00000100000050002909)0:0.00000100000050002909,((4_K845_3_Cajas_Polylepis5:0.00000100000050002909,4_K848_1_Cajas_Polylepis8:0.00000100000050002909)2:0.00000100000050002909,2_F_K183_4_JX296857_F_T1o_Plant9:0.00000100000050002909)1:0.00000100000050002909)0:0.00000100000050002909,4_K852_2_Cajas_Polylepis12:0.00000100000050002909)0:0.00000100000050002909,((4_K846_3_Cajas_Polylepis6:0.00000100000050002909,33_K1160_1_Nero_3300m:0.00000100000050002909)3:0.00000100000050002909,(4_K856_2_Cajas_Calamagrostis7:0.00000100000050002909,(4_K847_10_Cajas_Polylepis7:0.00000100000050002909,(4_K854_1_Cajas_Calamagrostis:0.00000100000050002909,(2_F_K678_9_KX108001_T2_950_OTU35:0.00000100000050002909,4_K843_4_Cajas_Polylepis3:0.00000100000050002909)2:0.00000100000050002909)0:0.00000100000050002909)0:0.00000100000050002909)0:0.00000100000050002909)0:0.00000100000050002909)2:0.00000100000050002909,4_K844_4_Cajas_Polylepis4:0.00000100000050002909)99:0.00780386822923953821,2_F_K691_6_KX108013_T2_950_OTU36:0.01200432014319798187)100:0.04371867618482504214,(1_K829_2_KX108293_BombuscaroIII_03_14:0.00000100000050002909,(((1_K564_2_KX108289_BombuscaroI_67_OTU13:0.00272479372508175211,(1_K632_8_KX108295_BombuscaroII_47:0.01379975532320069746,1_K630_4_KX108292_BombuscaroII_45g:0.00546867789600035022)13:0.00000100000050002909)45:0.00535565974357887862,(1_K828_6_KX108291_BombuscaroIII_03_14_OTU13:0.00267845020430698905,1_K523_2_KX108290_BombuscaroI_29:0.00000100000050002909)56:0.00000100000050002909)23:0.00256697087339233070,(1_K554_1_KX108281_BombuscaroI_59g:0.00000100000050002909,((1_K527_8_KX108282_BombuscaroI_33:0.00270780517053106689,((1_K637_1_KX108286_BombuscaroII_49:0.00000100000050002909,1_K619_2_KX108285_BombuscaroII_35:0.00270944679590231488)61:0.00269466465941022590,1_K643_11_KX108284_BombuscaroII_55:0.00000100000050002909)26:0.00000100000050002909)29:0.00269907119760819277,((((1_K506_2_KX108254_BombuscaroI_15:0.00275593241257999057,(1_K613_12_KX108253_BombuscaroII_29g:0.00000100000050002909,1_K607_1_KX108252_BombuscaroII_24:0.00000100000050002909)58:0.00000100000050002909)38:0.00000100000050002909,(1_K629-8_KX108258_BombuscaroII_44g:0.00000100000050002909,(1_K609_1_KX108256_BombuscaroII_26g:0.00000100000050002909,(1_K617-8_KX108257_BombuscaroII_33g:0.00000100000050002909,(1_K577_1_KX108255_BombuscaroII_1b:0.00269908745574480666,1_K663_16_KX108294_BombuscaroI_10b_OTU12:0.00546596433237305640)5:0.00000100000050002909)0:0.00000100000050002909)1:0.00000100000050002909)40:0.00270143500816210020)40:0.00270143154131610502,((1_K807_1_KX108283_BombuscaroIII_03_14_OTU12:0.00000100000050002909,1_K616_1_KX108279_BombuscaroII_32s:0.00000100000050002909)85:0.00000100000050002909,1_K646_1_KX108287_BombuscaroII_56g:0.00544543523477749453)44:0.00270248234131627687)3:0.00000100000050002909,(((((1_K655_1_KX108264_BombuscaroII_69g:0.00000100000050002909,((1_K605_4_KX108261_BombuscaroII_22:0.00000100000050002909,1_K656_13_KX108280_BombuscaroII_70g:0.00000100000050002909)8:0.00000100000050002909,1_K639_2_KX108262_BombuscaroII_51s:0.00000100000050002909)4:0.00000100000050002909)2:0.00000100000050002909,1_K496_5_KX108260_BombuscaroI_5g:0.00000100000050002909)3:0.00000100000050002909,1_K508_3_KX108259_BombuscaroI_17:0.00000100000050002909)2:0.00000100000050002909,1_K650_3_KX108263_BombuscaroII_63:0.00000100000050002909)43:0.00000100000050002909,(1_K788_2_KX108288_BombuscaroI_03_14:0.00544470469628970631,((((1_K549_2_KX108266_BombuscaroI_54g:0.00000100000050002909,1_K553_2_KX108265_BombuscaroI_58g:0.00000100000050002909)3:0.00000100000050002909,(1_K821_3_KX108278_BombuscaroIII_03_14:0.00000100000050002909,((1_K651_3_KX108271_BombuscaroII_64_OTU12:0.00000100000050002909,(1_K810_2_KX108274_BombuscaroIII_03_14:0.00000100000050002909,((1_K517_1_KX108272_BombuscaroI_22:0.00000100000050002909,(1_K644_3_KX108270_BombuscaroII_56:0.00000100000050002909,1_K581_1_KX108267_BombuscaroII_5:0.00000100000050002909)4:0.00000100000050002909)0:0.00000100000050002909,1_K584_14_KX108277_BombuscaroII_7b:0.00000100000050002909)0:0.00000100000050002909)0:0.00000100000050002909)0:0.00000100000050002909,(1_K632_2_KX108273_BombuscaroII_47:0.00000100000050002909,(1_K622_3_KX108269_BombuscaroII_38g:0.00000100000050002909,1_K603_1_KX108268_BombuscaroII_20g:0.00000100000050002909)6:0.00000100000050002909)0:0.00000100000050002909)2:0.00000100000050002909)1:0.00000100000050002909)45:0.00000100000050002909,(1_K808_1_KX108275_BombuscaroIII_03_14:0.00000100000050002909,4_K841_11_Cajas_Polylepis1:0.00000100000050002909)95:0.00269382002972601894)27:0.00000100000050002909,((1_K548_5_KX108296_BombuscaroI_53g_OTU14:0.00825538698398935698,1_K828_7_KX108297_BombuscaroIII_03_14:0.00000100000050002909)98:0.01679151056736084488,1_K573_3_KX108276_BombuscaroII_5:0.00000100000050002909)20:0.00269903949159088549)10:0.00269909096527970070)6:0.00000100000050002909)1:0.00000100000050002909)7:0.00000100000050002909)64:0.00824349383766682757)52:0.00552945230341859214)82:0.00560374901473321713)87:0.00642948704083199252)22:0.00318032711020661395)0:0.01030749023673321538,(((((2_F_K281n_6_KX107935_Fp_Q5_Cedrela:0.00000100000050002909,((1_K564_3_KX108315_BombuscaroI_67:0.00000100000050002909,(1_K777_5_KX108313_BombuscaroI_03_14:0.00271361914564948771,((((((1_K633_3_KX108310_BombuscaroII_48:0.00000100000050002909,1_K646_3_KX108309_BombuscaroII_57g:0.00000100000050002909)53:0.00271467263832437947,((1_K827_2_KX108319_BombuscaroIII_03_14:0.01613517014886485870,(1_K622_4_KX108318_BombuscaroII_38g:0.01342773515053186442,1_K615_4_KX108312_BombuscaroII_31:0.00000100000050002909)49:0.00322409410709203386)23:0.00000100000050002909,(2_F_K159_3_JX296827_Fn_Q5_Tabebuia22_OTU18:0.00273336038948403161,(2_F_K162_4_JX296836_Fn_Q5_Tabebuia23:0.00000100000050002909,2_F_K114_1_JX296821_K114_1_F_Q5_Plant18:0.00000100000050002909)90:0.00273194507022380155)79:0.00545239146899601998)11:0.00000100000050002909)13:0.00000100000050002909,1_K546_1_KX108311_BombuscaroI_51_OTU18:0.00000100000050002909)24:0.00000100000050002909,2_F_K109_1_JX296830_F_Q5_Plant17:0.00000100000050002909)4:0.00000100000050002909,2_F_K188_5_JX296832_Fp_Q5_Tabebuia27:0.00000100000050002909)14:0.00000100000050002909,2_F_K143_13_DQ336496_F_A_Hyeronima_a:0.00269686987949003263)41:0.00307296731611688290)18:0.00000100000050002909)3:0.00000100000050002909,1_K745_2_KX108316_BombuscaroI_03_14:0.00000100000050002909)2:0.00000100000050002909)6:0.00000100000050002909,2_F_K282n_1_KX107936_Fp_Q5_Cedrela:0.00270845599836188255)36:0.00000100000050002909,1_K839_1_KX108317_BombuscaroIII_03_14:0.00270244949645647705)96:0.02254311182400504238,(AB555661_Sciaphila_japonica:0.00863671217674696207,(2_F_K253_1_EU152151_F_Q2_Campnosperma:0.00273376187975641087,(2_F_K173n_4_JX296761_F_T1u_OTU19:0.00271038447164083200,2_F_K257_3_EU152154_F_Q2_Faramea_OTU19:0.00270991916830519040)35:0.00000100000050002909)88:0.00247776073375615248)58:0.00860246928250387420)18:0.00000100000050002909,((DQ396709_Uncultured_Glomus_PF14_VT83:0.03020486798901292347,(((4_K1151_1_Cajas_Paramo:0.00000100000050002909,((((3_K492_8_Cajanuma:0.00000100000050002909,4_K1118_1_Cajas_Paramo:0.00000100000050002909)69:0.00000100000050002909,2_F_K680_1_KX107969_T2_950_OTU31:0.00270292173250704119)55:0.00269840769483943544,(2_F_K679_7_KX107968_T2_950:0.00000100000050002909,(4_K1102_1_Cajas_Paramo:0.00269972989494026479,((4_K1099_6_Cajas_Paramo:0.00000100000050002909,(4_K1105_1_Cajas_Paramo:0.00000100000050002909,(4_K1106_3_Cajas_Paramo:0.00269297311217961931,4_K1125_1_Cajas_Paramo:0.00000100000050002909)11:0.00000100000050002909)7:0.00000100000050002909)5:0.00000100000050002909,4_K1097_4_Cajas_Paramo:0.00000100000050002909)22:0.00000100000050002909)27:0.00000100000050002909)22:0.00000100000050002909)30:0.00000100000050002909,4_K1103_1_Cajas_Paramo:0.01093722658460948016)33:0.00269838282819372371)47:0.00000100000050002909,(4_K1141_1_Cajas_Paramo:0.00000100000050002909,(37_K1086_3_Soldados:0.00823476959339470953,4_K1144_2_Cajas_Paramo:0.00539461509562813059)13:0.00279623591303600596)54:0.01100017667866622952)90:0.01898057508202274229,(AB555673_Sciaphila_japonica:0.00252606482490873134,((35_K1029_1_Tutupali:0.01106700491053566084,2_F_K241_3_KX107977_Fn_Q5_Cedrela:0.00551068903255553817)68:0.00272042552448576109,(35_K1028_2_Tutupali:0.00000100000050002909,2_F_K399_1_KX107972_F_T2_2550m_Graffenrieda:0.00000100000050002909)95:0.00000100000050002909)98:0.00852880014656235037)98:0.02407477149983563297)24:0.01449412168488402840)14:0.00964162777964108764,(((1_K656_2_KX108605_BombuscaroII_70g:0.00000100000050002909,(((1_K572_1_KX108604_BombuscaroI_74:0.00546034963039715871,(((((1_K519_1_KX108594_BombuscaroI_24_OTU58:0.00262671809233673993,1_K551_1_KX108589_BombuscaroI_56:0.00000100000050002909)10:0.00000100000050002909,1_K520_2_KX108588_BombuscaroI_26:0.00000100000050002909)15:0.00000100000050002909,((1_K535_11_KX108595_BombuscaroI_40:0.00818750140606275441,1_K822_2_KX108596_BombuscaroIII_03_14:0.00256132836894941689)77:0.00818063912224184335,(((((((2_F_K152_2_JX296952_Fp_Q5_Tabebuia17:0.00000100000050002909,2_F_K320_1_KX108089_F_Graffenrieda:0.00000100000050002909)19:0.00000100000050002909,2_F_K127_15_JX296951_F_Plant19:0.00265265957161013371)1:0.00000100000050002909,2_F_K334_5_KX108090_F_Q5:0.00000100000050002909)16:0.00000100000050002909,(2_F_K174_2_DQ336524_F_Vismia:0.01351023642043498209,(1_K642_1_KX108579_BombuscaroII_54s:0.00266213829931469985,2_F_K187n_2_JX296948_Fp_Q5_Tabebuia26:0.00000100000050002909)53:0.00265553084289123047)17:0.00000100000050002909)7:0.00000100000050002909,(1_K530_2_KX108597_BombuscaroI_35:0.00000100000050002909,(1_K547_1_KX108575_BombuscaroI_52:0.00000100000050002909,((1_K831_4_KX108577_BombuscaroIII_03_14:0.00000100000050002909,((1_K833_3_KX108578_BombuscaroIII_03_14:0.00000100000050002909,1_K543_12_KX108576_BombuscaroI_48:0.00000100000050002909)21:0.00000100000050002909,2_F_K37_10_JX296946_F_Q5_Plant21:0.00000100000050002909)10:0.00000100000050002909)34:0.00000100000050002909,(2_F_K25_5_JX296947_Fn_Cedrela22:0.00264968681685646664,(((1_K791_3_KX108583_BombuscaroII_03_14:0.00000100000050002909,(2_F_K12_3_JX296945_Fp_Cedrela5:0.00265295970087784869,1_K593_1_KX108580_BombuscaroII_13:0.00265248207367070740)10:0.00000100000050002909)16:0.00000100000050002909,(1_K605_1_KX108585_BombuscaroII_22_OTU69:0.00263130386836248065,1_K606_1_KX108586_BombuscaroII_23:0.00265447199720570065)60:0.00267746762141466343)33:0.00265203984065844056,(2_F_K175_7_DQ336514_F_Q5_Nectandra6:0.00000100000050002909,2_F_K170_7_DQ336508_F_Q2_Inga3:0.00000100000050002909)98:0.00802691074137672558)15:0.00000100000050002909)6:0.00000100000050002909)17:0.00000100000050002909)46:0.00264513614128605466)0:0.00000100000050002909)6:0.00263492151694978173,(((((((1_K652_7_KX108611_BombuscaroII_66s:0.00000100000050002909,1_K606_2_KX108612_BombuscaroII_23_OTU61:0.00000100000050002909)7:0.00000100000050002909,(1_K644_4_KX108609_BombuscaroII_56:0.00000100000050002909,1_K594_5_KX108610_BombuscaroII_14s:0.00000100000050002909)22:0.00000100000050002909)90:0.00000100000050002909,(((1_K643_13_KX108607_BombuscaroII_OTU61:0.00000100000050002909,1_K624_7_KX108606_BombuscaroII_39s:0.00000100000050002909)99:0.00000100000050002909,2_F_K280n_6_KX108045_Fp_Cedrela:0.00536778012251974516)88:0.01359394529986500746,1_K566_11_KX108608_BombuscaroI_OTU61:0.00807304561729609710)35:0.00000100000050002909)69:0.00814494075183317713,(((AB594911_Osumunda_japonica_Japan:0.00000100000050002909,(2_F_K127_12_JX296980_F_Plant19:0.00000100000050002909,2_F_K189n_3_JX296978_Fp_Nectandra3:0.00000100000050002909)64:0.00000100000050002909)48:0.00000100000050002909,(FJ831546_Glomus_535_PFB_NF06:0.00267264262688093196,(2_F_K78_11_JX297001_Fn_Cedrela50_OTU59:0.00274182860127561434,((2_F_K1_3_JX296974_Fp_Cedrela1:0.00000100000050002909,((((2_F_K107_5_JX296983_F_Plant16:0.00000100000050002909,2_F_K151_3_JX296986_Fp_Tabebuia16:0.00000100000050002909)14:0.00000100000050002909,2_F_K81_22_JX296984_Fp_Cedrela53:0.00000100000050002909)5:0.00000100000050002909,2_F_K79_9_JX296985_Fn_Cedrela51:0.00000100000050002909)19:0.00000100000050002909,2_F_K39_11_JX296982_F_Plant28:0.00000100000050002909)65:0.00000100000050002909)46:0.00000100000050002909,((2_F_K153_6_JX296995_Fp_Tabebuia18:0.00000100000050002909,(2_F_K152_1_JX2970071_Fp_Tabebuia17:0.00268373015746198101,2_F_K243_1_KX108102_F_Hyeronima:0.00268271807278795162)29:0.00000100000050002909)39:0.00000100000050002909,2_F_K181_5_JX296975_F_T1o_Plant7:0.00000100000050002909)60:0.00267744333159874830)71:0.00271434884091870414)47:0.00266549546051971864)10:0.00000100000050002909)36:0.00265463589037817117,2_F_K190_1_DQ336505_F_Inga1:0.00567136057778293637)63:0.00816037377143416336)2:0.00000100000050002909,(((1_K612_1_KX108620_BombuscaroII_28:0.00266645532317114683,1_K644_6_KX108621_BombuscaroII_56:0.00266265299596681266)72:0.00000100000050002909,((((((1_K586_4_KX108618_BombuscaroII_9b:0.00265593534270316609,1_K610_1_KX108615_BombuscaroII_27s:0.00533822317287792510)16:0.00000100000050002909,1_K606_5_KX108614_BombuscaroII_23_OTU62:0.00000100000050002909)0:0.00000100000050002909,(1_K652_1_KX108613_BombuscaroII_66s:0.00000100000050002909,2_F_K280n_4_KX108106_Fp_Cedrela_OTU62:0.00000100000050002909)18:0.00000100000050002909)3:0.00000100000050002909,((1_K643_4_KX108616_BombuscaroII_55:0.00000100000050002909,1_K593_2_KX108619_BombuscaroII_13:0.00000100000050002909)66:0.00000100000050002909,(2_F_K38_13_JX296958_Fp_Plant22:0.00265991994170004364,1_K654_4_KX108617_BombuscaroII_68:0.00266034445952469719)24:0.00000100000050002909)33:0.00000100000050002909)6:0.00000100000050002909,2_F_K106_2_JX296959_Fp_Plant15:0.00265541832100876481)39:0.00000100000050002909,2_F_K81_19_JX296960_Fp_Cedrela53:0.00535855853119471259)90:0.00805724068824711925)87:0.00839571486363033248,(2_F_K189_4_DQ336507_F_Inga2_OTU64:0.00000100000050002909,(((2_F_K23_4_JX296968_Fp_Cedrela20:0.00000100000050002909,2_F_K78_4_JX297019_Fn_Q5_Cedrela50:0.00000100000050002909)89:0.00271602615631215752,(2_F_K32_11_JX296966_Fn_Cedrela27:0.00000100000050002909,((2_F_K185n_3_JX296969_Fp_Nectandra1:0.00000100000050002909,2_F_K131_11_DQ336485_F_Guarea_cf_k:0.00000100000050002909)17:0.00000100000050002909,2_F_K43_8_JX296965_Fn_Cedrela33:0.00000100000050002909)9:0.00000100000050002909)56:0.00000100000050002909)63:0.00270724864854998692,2_F_K53_7_JX296967_F_Plant24:0.00000100000050002909)68:0.00554662230896218154)94:0.02036000323729784608)14:0.00251321377310218278)16:0.00530925790786491818,(JN644467_apple_tree_Halle:0.00000100000050002909,1_K619_7_KX108581_BombuscaroII_35:0.00000100000050002909)54:0.00000100000050002909)1:0.00000100000050002909,((2_F_K106_4_JX296954_F_Q5_Plant15:0.00000100000050002909,2_F_K32_10_JX296953_Fn_Q5_Cedrela27:0.00000100000050002909)80:0.00000100000050002909,((GQ140621_Glomus_Perilla_China:0.00000100000050002909,2_F_K1_12_JX296943_Fp_Q5_Cedrela1_OTU69:0.00000100000050002909)94:0.00533240981452670539,1_K503_2_KX108584_BombuscaroI_12:0.00265330669790165251)4:0.00000100000050002909)5:0.00264941217618494236)1:0.00265338615344485034)15:0.00266475613454717755,(1_K626_9_KX108582_BombuscaroII_41:0.00000100000050002909,(2_F_K153_5_JX296950_Fp_Tabebuia18:0.00000100000050002909,2_F_K80_6_JX296955_Fp_Cedrela52:0.00000100000050002909)67:0.00263002609561535520)41:0.00000100000050002909)24:0.00804795761469920094)3:0.00000100000050002909)1:0.00000100000050002909,1_K820_3_KX108591_BombuscaroIII_03_14_OTU58:0.00263075238249965921)9:0.00261896157250345778,(1_K659_4_KX108590_BombuscaroI_25:0.00000100000050002909,(1_K540_2_KX108587_BombuscaroI_45:0.00797980060686895483,(1_K542_7_KX108593_BombuscaroI_47:0.00000100000050002909,1_K544_10_KX108592_BombuscaroI_49:0.00000100000050002909)61:0.00000100000050002909)47:0.00261880051229986715)33:0.00000100000050002909)22:0.01100972316611432272)5:0.00256431821429723350,1_K536_5_KX108599_BombuscaroI_41g:0.00000100000050002909)5:0.00534988908108323998,((1_K538_4_KX108598_BombuscaroI_43:0.00532335511731928113,((((2_F_K95_4_JX296961_F_Plant26:0.00000100000050002909,1_K577_2_KX108622_BombuscaroII_1b_OTU63:0.00000100000050002909)98:0.00000100000050002909,1_K585_2_KX108623_BombuscaroII_8:0.01071324139994539806)99:0.01703012192765257157,((1_K638_8_KX108625_BombuscaroII_OTU66:0.00000100000050002909,1_K599_3_KX108624_BombuscaroII_OTU66:0.00000100000050002909)100:0.01043470668674072697,(((1_K620_7_KX108626_BombuscaroII_36:0.00267052432216515097,1_K621_1_KX108627_BombuscaroII_37s:0.00000100000050002909)68:0.00267182727993292395,1_K600_9_KX108628_BombuscaroII_18_OTU67:0.00000100000050002909)96:0.00437401013316512238,1_K638_11_KX108629_BombuscaroII_50_OTU67:0.00363037703073408038)87:0.01425464897723301844)68:0.00958056578689854554)77:0.01632938040298479235,1_K501_1_KX108603_BombuscaroI_10s_OTU60:0.00265233416278834672)27:0.00000100000050002909)8:0.00000100000050002909,((1_K498_2_KX108600-BombuscaroI_7s:0.00000100000050002909,1_K653_2_KX108601_BombuscaroII_67_OTU60:0.00000100000050002909)27:0.00000100000050002909,1_K750_13_KX108602_BombuscaroI_03_14:0.00000100000050002909)56:0.00000100000050002909)17:0.00000100000050002909)5:0.00532348549370656628)41:0.01464099116320427552,(((((((2_F_K144_10_DQ336504_F_A_Hyeronima_OTU44:0.00000100000050002909,2_F_K38_11_JX296915_F_Q5_Plant22:0.00267300202306208811)62:0.00267672306921502368,2_F_K37_13_JX296916_F_Q5_Plant21:0.00000100000050002909)57:0.00269951280683984260,((2_F_K1_1_JX2969181_Fp_Q5_Cedrela1:0.00545739092650551153,(2_F_K257_5_EU152155_F_Q2_Faramea:0.00269176569158290210,2_F_K78_10_JX296917_Fn_Q5_Cedrela50:0.00269176126302737373)87:0.00561577532067193512)65:0.00557512296716401647,((2_F_K258_4_EU152156_F_A_Critoniopsis:0.00000100000050002909,2_F_K259_1_EU152157_F_Q2_Miconia:0.00809255712242931170)1:0.00000100000050002909,(1_K566_9_KX108501_BombuscaroI_68b_OTU44:0.00000100000050002909,2_F_K129_14_DQ336490_F_Q2_Guarea_sp:0.00000100000050002909)35:0.00000100000050002909)53:0.00266001809063223186)22:0.00000100000050002909)37:0.00265987262215994181,(2_F_K173_4_DQ336523_F_A_Vismia:0.00266612952585943341,2_F_K132_10_DQ336487_F_Q2_Guarea:0.00000100000050002909)85:0.00535195624691202181)16:0.00000100000050002909,(1_K536_4_KX108502_BombuscaroI_41g:0.00000100000050002909,1_K621_4_KX108503_BombuscaroII_37s:0.00000100000050002909)95:0.00265987799623625728)75:0.01491837351106192235,(((37_K1078_2_Soldados:0.00506228650068971456,(37_K1083_4_Soldados:0.00261831689606333885,((3_K492_1_Cajanuma45:0.00000100000050002909,37_K1082_2_Soldados:0.00000100000050002909)33:0.00000100000050002909,3_K429_1_Cajanuma45:0.00000100000050002909)70:0.00000100000050002909)76:0.00272169709101442291)98:0.02132008338555252402,(((((AY635833_Funneliformis_mosseae:0.00456825638060797453,(((AJ276085_Funneliformis_fragilistratum:0.00269688904364670523,Y17653_Funneliformis_caledonium_OTU74:0.00266756572162307184)32:0.00000100000050002909,(DQ085256_Glomus_JP4_OTU75:0.00864911704123791369,(2_F_K187n_5_JX297015_Fp_Q5_Tabebuia26_OTU75:0.00922808725327189591,((2_F_K128n_10_JX297017_F_Q5_OTU76:0.00000100000050002909,2_F_K17_6_JX297016_F_Q5_Cedrela14_OTU76:0.00269948154236553323)61:0.00269841608810601459,2_F_K262_7_KX108122_F_Q5_Baum00025:0.00000100000050002909)96:0.01652820249169736216)87:0.00550092230106351797)100:0.04287860362902622124)1:0.00000100000050002909,(AJ245637_Funneliformis_geosporum_OTU74:0.00000100000050002909,AJ301858_Funneliformis_verruculosum:0.00265330141299461534)74:0.00265691127448618733)38:0.00882729669493670724)54:0.00833330058862736742,AJ276086_Funneliformis_coronatum:0.00572199947298647829)100:0.06427277730188035720,(AB556928_Sciaphila_tosaensis:0.01104474066809374606,1_K578_7_KX108518_BombuscaroII_2b:0.00000100000050002909)96:0.00504039610683217239)25:0.01742239130434682093,(HE613472_Uncultured_Glomus:0.03637217591549141149,((((37_K1075_5_Soldados:0.00806073610208903925,3_K947_10_Cajanuma_Coreplot_unten:0.00529084158037239002)23:0.00000100000050002909,(37_K1084_1_Soldados:0.00000100000050002909,2_F_K281n_1_KX107900_Fp_Q5_Cedrela_OTU45:0.00000100000050002909)75:0.00000100000050002909)33:0.00262568372666933296,((37_K1086_6_Soldados:0.00262126646504390369,(37_K1079_2_Soldados:0.01348639546831954979,(37_K1076_2_Soldados:0.00000100000050002909,KC708343_Phaeoceros_carolinianus:0.00000100000050002909)85:0.00000100000050002909)53:0.00266581720114707167)3:0.00000100000050002909,(37_K1081_1_Soldados:0.00000100000050002909,2_F_K280n_7_KX108045_Fp_Q5_Cedrela_OTU45:0.00000100000050002909)61:0.00000100000050002909)18:0.00000100000050002909)66:0.00804552221257273659,(((2_F_K162_1_JX296926_Fn_Q5_Tabebuia23:0.00000100000050002909,2_F_K24_15_JX296924_Fn_Q5_Cedrela21:0.00000100000050002909)98:0.00802101204305770074,2_F_K23_6_JX296923_Fp_Q5_Cedrela20_OTU46:0.00264400710823337916)21:0.00000100000050002909,(37_K1247_7_Soldados:0.00263937766413819067,2_F_K128n_11_JX296929_F_Q5_Plant20:0.00263525246456196944)16:0.00000100000050002909)89:0.00529824029912597406)82:0.00863150626931927407)26:0.00549116935847929286)3:0.00000100000050002909,((1_K620_2_KX108515_BombuscaroII_36:0.00000100000050002909,((((((KC708376_Phaeoceros_laevis:0.00264617461291386967,DQ396707_Glomus_PF11:0.00534124885252925535)14:0.00000100000050002909,(1_K617_2_KX108505_BombuscaroII_33g:0.00265818030745326424,(1_K583_1_KX108504_BombuscaroII_6b:0.00000100000050002909,EU417640_Glomus_Sciaphila_VT166:0.00000100000050002909)73:0.00000100000050002909)76:0.00268316442467513667)34:0.00189068472473444857,(AB556919_Sciaphila_tosaensis:0.00256970874156578532,AJ699069_Gl_Marchantia_foliacea:0.00824809198006833458)74:0.00347271640075388476)32:0.00268425459802547296,1_K662_14_KX108507_BombuscaroI_3:0.00000100000050002909)10:0.00000100000050002909,((1_K584_1_KX108506_BombuscaroII_7b_OTU47:0.00000100000050002909,(1_K578_5_KX108508_BombuscaroII_2b:0.00000100000050002909,1_K794_1_KX108510_BombuscaroII_03_14:0.00000100000050002909)28:0.00000100000050002909)68:0.00000100000050002909,1_K577_6_KX108509_BombuscaroII_1b:0.00000100000050002909)87:0.00337831890221752112)56:0.01009982074492712587,((1_K586_2_KX108511_BombuscaroII_9b:0.00000100000050002909,1_K618_1_KX108513_BombuscaroII_34:0.00000100000050002909)15:0.00000100000050002909,(1_K630_8_KX108514_BombuscaroII_45g:0.00000100000050002909,1_K603_7_KX108512_BombuscaroII_20g:0.00000100000050002909)20:0.00000100000050002909)64:0.00000100000050002909)18:0.00266050216615161842)69:0.01387243231486479968,((((37_K1078_1_Soldados:0.00000100000050002909,((X58724_Endogone_pisiformis:0.16355264637644614800,(((2_F_K109_11_JX297117_F_Q5_Plant17:0.00131930235851914998,(((((1_K772_1_KX108689_BombuscaroI_03_14_OTU111:0.00000100000050002909,3_K930_2_Cajanuma_Coreplot_unten:0.00529010759570818639)61:0.00261081648424649421,(2_F_K24_6_JX297113_Fn_Q5_Cedrela21:0.00000100000050002909,2_F_K37_12_JX297114_F_Q5_Plant21:0.00000100000050002909)84:0.00000100000050002909)21:0.00000100000050002909,3_K489_4_Cajanuma:0.00523730744394660351)89:0.01088055270969306466,2_F_K187n_7_JX297118_Fp_Q5_Tabebuia26:0.00000100000050002909)77:0.00550053674873512369,2_F_K79_5_JX297116_Fn_Q5_Cedrela51:0.00265899070892082348)62:0.00418563662584914894)100:0.10421931018843590133,((AM114274_Archaeospora_trappei:0.21662288849979358107,(3_K914_2_Cajanuma_Coreplot_unten:0.00238098140281825131,JF414188_Ambispora_VTX283:0.00783988459889860961)100:0.05193503646781221644)52:0.02015451418840591771,((((2_F_K43_12_JX297105_Fn_Q5_Cedrela33:0.00000100000050002909,2_F_K185n_12_JX297106_Fp_Q5_Nectandra1_OTU107:0.00000100000050002909)96:0.00262688399873249861,(((3_K373_1_Cajanuma1:0.00262876070780278682,3_K909_1_Cajanuma_Coreplot_unten:0.00262990351697517562)53:0.00000100000050002909,(2_F_K24_9_JX297108_Fn_Q5_Cedrela21:0.00261994003382887228,(3_K916_14_Cajanuma_Coreplot_unten:0.00000100000050002909,2_F_K315_2_KX108181_Fp_Q5_Tabebuia:0.00263327850555347340)60:0.00402842402327540858)40:0.00402820498391442267)24:0.00265728717724592663,((KC708371_Arch_Folioceros_China_VTX5:0.02657491416921484509,(2_F_K184_5_JX297100_Fp_Q5_Tabebuia:0.00000100000050002909,((2_F_K262_3_KX108176_F_Q5:0.00000100000050002909,(((2_F_K32_6_JX297092_Fn_Q5_Cedrela27:0.00000100000050002909,((2_F_K298n_1_KX108178_Fn_Q5_Cedrela:0.00534413597625884619,3_K944_1_Cajanuma_Coreplot_unten:0.00537999657119197366)26:0.00000100000050002909,2_F_K109_16_JX297093_F_Q5_Plant17:0.00000100000050002909)50:0.00264868304174311784)24:0.00000100000050002909,2_F_K298n_5_KX108179_Fn_Q5_Cedrela_OTU105:0.02206545173354527642)19:0.00265999417265661009,1_K638_6_KX108687_BombuscaroII_50_OTU102:0.00000100000050002909)21:0.00265849992139867907)52:0.00264148700351811688,(2_F_K185n_1_JX297095_Fp_Q5_Nectandra1_OTU102:0.00531851219667063037,(35_K1259_1_Tutupali:0.01093351951519770486,HQ258992_Uncultured_Archaeospora:0.01382037579903003244)31:0.00265675714499744465)16:0.00266826439266118574)30:0.00264923878087211040)27:0.00079518526664569729)76:0.02128444133875163555,(2_F_K23_11_JX2971041_Fp_Q5_Cedrela20:0.00000100000050002909,2_F_K22_5_JX297103_Fp_Q5_Cedrela19:0.00000100000050002909)99:0.00580582002009906190)33:0.00221598263146141920)20:0.00268519466857093615)28:0.00521746410164955141,(2_F_K281n_5_KX108184_Fp_Q5_Cedrela:0.00000100000050002909,(2_F_K188_2_JX297109_Fp_Q5_Tabebuia27_OTU108:0.00000100000050002909,2_F_K168n_5_KX108183_FW:0.00000100000050002909)34:0.00000100000050002909)100:0.02812363721988327819)25:0.00000100000050002909,(GQ140623_Archaeospora_VTX4:0.00777561224634569850,((1_K532_1_KX108688_BombuscaroI_37_OTU109:0.00783159522548415761,2_F_K168n_1_KX108186_FW:0.00000100000050002909)91:0.00790241622555096050,(2_F_K80_2_JX297110_Fp_Q5_Cedrela52_OTU109:0.00526279985065170215,2_F_K78_13_JX297111_Fn_Q5_Cedrela50:0.00523522819947551746)82:0.00532876455148984223)90:0.01362484169424770658)69:0.01127543816574771117)75:0.02469641001069330585)49:0.01704452862764304147)47:0.02360615055369874940,(AJ301862_Paraglomus_brasilianum:0.02944024167005740433,NG017179_Paraglomus_occultum:0.00144493813102112385)100:0.14498852265972633768)56:0.02578758908631111069)99:0.16281113556688939226,(2_F_K192_1_JX297079_Fp_Q5_Nectandra5_OTU99:0.00000100000050002909,((((2_F_K262_4_KX108173_F_Q5:0.00264023863100576288,2_F_K37_16_JX297077_F_Q5_Plant21:0.00261416739843266374)61:0.00260071212934600855,(((3_K942_10_Cajanuma_Coreplot_unten:0.00798909897881948730,(((3_K933_8_Cajanuma_Coreplot_unten:0.00000100000050002909,3_K950_16_Cajanuma_Coreplot_unten:0.00000100000050002909)30:0.00000100000050002909,4_K1046_1_Cajas_Polylepis:0.00000100000050002909)77:0.00000100000050002909,((4_K1005_2_Cajas_Polylepis:0.00526137981680102965,(4_K1034_2_Cajas_Polylepis:0.00796448244634851386,((((KC708365_Claroideoglomus_Megaceros_NZ_VTX193:0.00000100000050002909,35_K1064_3_Tutupali:0.00000100000050002909)10:0.00000100000050002909,(37_K1080_8_Soldados:0.00000100000050002909,3_K938_10_Cajanuma_Coreplot_unten:0.00000100000050002909)20:0.00000100000050002909)9:0.00000100000050002909,4_K1048_3_Cajas_Polylepis:0.00000100000050002909)54:0.00000100000050002909,37_K1083_2_Soldados:0.00261795805489374676)26:0.00000100000050002909)3:0.00000100000050002909)16:0.00000100000050002909,4_K1041_1_Cajas_Polylepis:0.00793033735041532087)53:0.00525289601317355768)4:0.00000100000050002909)28:0.00539446930646881283,((AJ276075_Claroideoglomus_claroideum_OTU98:0.00264228329141460256,AJ276083_Claroideoglomus_lamellosum_OTU98:0.00000100000050002909)75:0.00000100000050002909,Y17639_Claroideoglomus_etunicatum_OTU98:0.00800631184822070754)82:0.00594761200751204450)15:0.00690460369570994846,(2_F_K665_1_KX108175_T2_1250_OTU101:0.00000100000050002909,(2_F_K25_9_JX297082_Fn_Q5_Cedrela22_OTU101:0.00526819109500029428,(2_F_K284n_1_KX108174_Fn_Q5_Cedrela:0.00803475483818925744,37_K1079_7_Soldados:0.01078857428201932325)8:0.00000100000050002909)45:0.00529676302776314455)96:0.06719962740132051637)27:0.01204854367959301911)10:0.00000100000050002909,(2_F_K23_9_JX297081_Fp_Q5_Cedrela20:0.00000100000050002909,2_F_K81_2_JX297080_Fp_Q5_Cedrela53:0.00000100000050002909)96:0.00530619111083453863)4:0.00000100000050002909,37_K1085_1_Soldados:0.00261233532734350465)18:0.00791661428541426924)19:0.00549657682006658363)6:0.03755559433601502600)81:0.08310997389405146152,((4_K1107_1_Cajas_Paramo:0.00538180420033027972,4_K1099_2_Cajas_Paramo:0.00000100000050002909)28:0.00000100000050002909,((4_K1098_1_Cajas_Paramo:0.00534564279007697894,(((4_K1144_1_Cajas_Paramo:0.01089990659825066342,((((((4_K1117_2_Cajas_Paramo:0.00000100000050002909,(((((4_K1116_2_Cajas_Paramo:0.00528695233051130250,((35_K1032_1_Tutupali:0.00794604478006492518,(33_K1163_2_Nero_3300m:0.00000100000050002909,33_K1162_1_Nero_3300m:0.00262627937101809952)92:0.00534903689107194165)48:0.00266327762006557606,(3_K1199_1_Cajanuma_Paramo:0.00000100000050002909,35_K1031_1_Tutupali:0.00000100000050002909)87:0.00000100000050002909)16:0.00000100000050002909)51:0.00527441829541335644,(((FN825899_Acaulospora_brasiliensis_VTX230_OTU78:0.00000100000050002909,(4_K1100_3_Cajas_Paramo:0.00000100000050002909,4_K1120_1_Cajas_Paramo:0.00530070839375068430)50:0.00264845053309928575)68:0.00528412324125683390,(4_K1115_1_Cajas_Paramo:0.00000100000050002909,35_K1167_2_Tutupali:0.00000100000050002909)74:0.00000100000050002909)65:0.00266850279102973055,3_K1195_2_Cajanuma_Paramo:0.00262673794429118092)39:0.00259090667919609653)38:0.00262005932100320416,((4_K1229_3_Cajas_Polylepis:0.00261970829084087753,3_K1197_1_Cajanuma_Paramo:0.00262090548516710764)51:0.00000100000050002909,(3_K1196_2_Cajanuma_Paramo:0.00260440303038059423,(3_K1187_1_Cajanuma_Paramo:0.00000100000050002909,3_K1202_6_Cajanuma_Paramo:0.00000100000050002909)74:0.00000100000050002909)47:0.00260137459734445650)46:0.00259676720321042357)4:0.00000100000050002909,35_K1064_1_Tutupali:0.00000100000050002909)3:0.00000100000050002909,(3_K489_2_Cajanuma40:0.00000100000050002909,(3_K1189_5_Cajanuma_Paramo:0.00534964711026458990,4_K1137_7_Cajas_Paramo:0.00542219754369960803)12:0.00250978898538963512)7:0.00259481642485165365)8:0.00260172837395864290)25:0.00520704738073300265,((4_K1117_1_Cajas_Paramo:0.00263881760771146872,((4_K1149_2_Cajas_Paramo:0.00000100000050002909,4_K1148_2_Cajas_Paramo:0.00000100000050002909)31:0.00000100000050002909,4_K1087_4_Cajas_Paramo:0.00000100000050002909)89:0.00266973118934828429)60:0.00263735359554466593,((AJ306440_Acaulospora_W3424:0.00267390238719585668,(2_F_K400_2_KX108145_F_T2_2550m_Graffenrieda_OTU79:0.00812993100909267276,1_K517_3_KX108649_BombuscaroI_22:0.00000100000050002909)50:0.00267412976964311305)64:0.00839769115737336660,(((3_K406_6_Cajanuma37:0.00262011116251875285,(((((((1_K540_6_KX108644_BombuscaroI_45:0.00258158265763009081,1_K518_4_KX108642_BombuscaroI_23b:0.00000100000050002909)73:0.00258158265729671946,(1_K516_8_KX108641_BombuscaroI_21:0.00000100000050002909,3_K487_1_Cajanuma36:0.00000100000050002909)52:0.00000100000050002909)9:0.00000100000050002909,1_K537_1_KX108643_BombuscaroI_42_OTU77:0.00000100000050002909)42:0.00000100000050002909,3_K634_3_Cajanuma8:0.00526090018127628629)85:0.00428504951905372012,(((3_K403_1_Cajanuma36:0.00000100000050002909,3_K987_4_Cajanuma_Mirador:0.00000100000050002909)77:0.00259206269506796717,3_14_110_1_Cajanuma_Eriocaulon_microcephalum:0.00000100000050002909)72:0.00254723786592086273,3_K934_1_Cajanuma_Coreplot_unten:0.00805670215881306231)39:0.00231129240479826430)10:0.00125336382614941099,((3_K968_12_Cajanuma_Mirador:0.00262331035882695015,((2_F_K667_8_KX108132_T2_1250:0.00953260058144687374,((2_F_K711_2_KX108130_T2_550:0.00000100000050002909,2_F_EF447244_5.4.1_F_T2_Alzatea:0.00000100000050002909)33:0.00000100000050002909,2_F_K710_2_KX108129_T2_550:0.00000100000050002909)97:0.00429661692538486906)44:0.00485533084247190359,2_F_K451_4_F_KX108126_T2_2550m_Podocarpus:0.00261477138179025924)10:0.00000100000050002909)30:0.00262470340738974340,(3_K387_1_Cajanuma25:0.00000100000050002909,(3_K489_1_Cajanuma40:0.00000100000050002909,((2_F_K704_5_KX108123_T2_950:0.00264283454927356255,(3_K967_15_Cajanuma_Mirador:0.00268060500424589614,(3_K981_4_Cajanuma_Mirador:0.00000100000050002909,3_K975_7_Cajanuma_Mirador:0.00263719363671762385)81:0.00264827175853602458)65:0.00261438777734259060)11:0.00000100000050002909,(((3_K958_3_Cajanuma_Mirador:0.00263434360665617618,((((3_K970_4_Cajanuma_Coreplot_unten:0.00000100000050002909,3_K954_2_Cajanuma_Mirador:0.00000100000050002909)19:0.00000100000050002909,2_F_EF447243_K16c1_F_T2_Alzatea_Acaulospora_Adela:0.00000100000050002909)10:0.00000100000050002909,3_K962_1_Cajanuma_Mirador:0.00000100000050002909)51:0.00000100000050002909,3_K961_5_Cajanuma_Mirador:0.00266522654076892891)36:0.00000100000050002909)60:0.00262568761665898237,(2_F_EF447245_7.1.3_F_T2_Alzatea:0.00000100000050002909,(3_K964_3_Cajanuma_Mirador:0.00000100000050002909,3_K963_2_Cajanuma_Mirador:0.00000100000050002909)89:0.00264251825763909490)43:0.00262512558050299752)11:0.00000100000050002909,2_F_K172_14_JX297061_F_T1u_Plant4:0.00000100000050002909)49:0.00262124924727753089)9:0.00261567695685306851)18:0.00261497178227287084)26:0.00524848121810208082)1:0.00000100000050002909)0:0.00000100000050002909,3_K378_2_Cajanuma24:0.00000100000050002909)0:0.00000100000050002909)1:0.00000100000050002909,(2_F_K670_8_KX108124_T2_1250_OTU77:0.00262354473761424248,(2_F_K458_1_KX108125_F_T2_2550m_Plant:0.00000100000050002909,3_K475_6_Cajanuma23:0.00000100000050002909)68:0.00000100000050002909)44:0.00261536028139776854)21:0.00271534506954476630,(4_K1135_7_Cajas_Paramo:0.00267834347095190738,(((3_K397_8_Cajanuma40:0.00000100000050002909,3_K392_1_Cajanuma30:0.00000100000050002909)87:0.00000100000050002909,3_K965_1_Cajanuma_Mirador:0.00803590060376184120)61:0.00258343828240502902,((((((Z14010_Gigaspora_gigantea:0.00000100000050002909,(((((AJ852603_Gigaspora_margarita:0.01123756841699102664,(2_F_K207n_2_KX108190_FW:0.00000100000050002909,1_K840_2_KX108694_BombuscaroIII_03_14:0.00275451655072850993)53:0.00275757256673399244)26:0.00000100000050002909,2_F_K164_4_KX108188_FW:0.00000100000050002909)0:0.00000100000050002909,2_F_K180n_5_KX108189_FW:0.00000100000050002909)0:0.00000100000050002909,(2_F_EF447242_K15c2_F_T2_Alzatea_Uncultured_Gigaspora:0.00000100000050002909,2_F_K29_4_JX297083_F_Q5_Cedrela24:0.00000100000050002909)15:0.00000100000050002909)21:0.00000100000050002909,((1_K516_1_KX108690_BombuscaroI_21_OTU112:0.00861790824120105270,2_F_K22_1_JX297088_Fp_Q5_Cedrela19_OTU112:0.00555146825796704740)97:0.01138941743607969383,((1_K626_16_KX108692_BombuscaroII_41_OTU115:0.00271072937170175341,1_K651_5_KX108693_BombuscaroII_64:0.00285698986803847648)72:0.00561803659508108844,HF968771_Gigaspora_margarita:0.00000100000050002909)46:0.00278037156725241454)35:0.00278044905746577340)26:0.00275848584956582760)18:0.00000100000050002909,1_K830_7_KX108691_BombuscaroIII_03_14:0.00557565890364169862)83:0.01315968280074748462,(FJ009672_Scutellospora_calospora:0.01573175520535113892,((AJ276092_Scutellospora_aurigloba:0.00648979913636090616,((2_F_K319_1_KX108194_F_T2_Graffenrieda1_OTU117:0.00265810949090212936,2_F_K172_12_JX297090_F_T1u_Plant4:0.00000100000050002909)97:0.01790376950892908284,(3_K937_5_Cajanuma_Coreplot_unten:0.01099283297215338483,(2_F_K109_3_JX297091_F_Q5_Plant17_OTU113:0.00270850272744321049,3_K480_3_Cajanuma22:0.00000100000050002909)28:0.00000100000050002909)63:0.01050535160889864809)27:0.00251497055751436719)22:0.00287917467227224045,HQ202289_Scutellospora_crenulata:0.00697960161205214789)27:0.00279815773737549043)50:0.00567040885915374906)100:0.11436528331113379742,((FR686954_Diversispora_spurca:0.00795976424374038836,(37_K1081_4_Soldados:0.02210239452228791174,(1_K579_5_KX108682_BombuscaroII_3_OTU96:0.00000100000050002909,2_F_K43_10_JX297075_Fn_Q5_Cedrela33_OTU96:0.01368276836672322784)48:0.00000100000050002909)54:0.00009262594867020324)100:0.06141984277932804187,(1_K612_4_KX108683_BombuscaroII_28:0.01088925399799594781,(1_K599_8_KX108684_BombuscaroII_18_OTU97:0.00534377258844657803,(1_K631_4_KX108686_BombuscaroII_46_OTU97:0.00000100000050002909,1_K628_11_KX108685_BombuscaroII_43s:0.00000100000050002909)90:0.00000100000050002909)85:0.00000100000050002909)94:0.04885061549309359374)96:0.02941661810487225526)7:0.03061391836462372396,(((3_K380_1_Cajanuma6:0.00000100000050002909,3_K477_2_Cajanuma14:0.00000100000050002909)22:0.00000100000050002909,3_K430_2_Cajanuma45:0.00000100000050002909)67:0.00000100000050002909,3_K472_1_Cajanuma19:0.00262139905489519511)98:0.02172632664237637845)3:0.01670069154185935614,(((3_K486_2_Cajanuma12:0.00000100000050002909,3_K474_2_Cajanuma22:0.00000100000050002909)100:0.01953983517883204138,((((((1_K499_8_KX108652_BombuscaroI_8s:0.00000100000050002909,1_K625_10_KX108656_BombuscaroII_40_OTU85:0.00000100000050002909)61:0.00000100000050002909,((2_F_K78_5_JX297021_Fn_Q5_Cedrela50:0.00000100000050002909,2_F_K24_1_JX297020_Fn_Q5_Cedrela21:0.00000100000050002909)93:0.00528455045801960299,((1_K513_5_KX108654_BombuscaroI_18:0.00000100000050002909,1_K530_1_KX108653_BombuscaroI_35:0.00000100000050002909)18:0.00000100000050002909,(1_K560_6_KX108655_BombuscaroI_64s:0.00000100000050002909,2_F_K38_14_JX297024_F_Q5_Plant22:0.00000100000050002909)19:0.00000100000050002909)78:0.00263018049752843921)13:0.00000100000050002909)15:0.00000100000050002909,2_F_K152_6_JX297025_Fp_Q5_Tabebuia17:0.00263018077781683891)49:0.00265461608723816574,(2_F_K228n_1_KX108153_Fp_Q5_Tabebuia_OTU85:0.00263228984348416132,((2_F_K32_5_JX297022_Fn_Q5_Cedrela27:0.00264596205032581857,(2_F_K127_1_JX297072_F_Q5_Plant19:0.00265174844801181926,1_K788_4_KX108657_BombuscaroI_03_14:0.00804217799417163669)3:0.00000100000050002909)8:0.00000100000050002909,2_F_K85_1_JX297023_F_Q5_Plant25:0.00265145212237587885)21:0.00264452825035728888)4:0.00000100000050002909)43:0.00546196184851313864,3_K492_7_Cajanuma45:0.00257488647826359558)87:0.00851062627417311680,((((((((((2_F_K24_3_KX108169_Fn_Q5_Cedrela21_OTU87:0.01336717210583425811,2_F_K367_3_KX108160_Fp_Q5_Tabebuia:0.00527129593453710271)20:0.00000100000050002909,((2_F_K726_2_KX108166_T2_250:0.01065232182211478876,(1_K540_5_KX108663_BombuscaroI_45:0.00261441774367410880,2_F_K736_2_KX108162_T2_250:0.00264805482417788994)66:0.00262761493794834043)19:0.00000100000050002909,((2_F_K725_8_KX108156_T2_250:0.00000100000050002909,2_F_K39_2_JX297032_F_Q5_Plant28:0.00000100000050002909)16:0.00000100000050002909,(1_K537_4_KX108661_BombuscaroI_42:0.00000100000050002909,2_F_K35_1_AY394664_F_T2_Graffenrieda2_Acaulospora:0.00000100000050002909)18:0.00000100000050002909)65:0.00000100000050002909)10:0.00000100000050002909)33:0.00264146414421170036,((1_K543_11_KX108664_BombuscaroI_48:0.00262756885434315855,(1_K539_1_KX108662_BombuscaroI_44_OTU88:0.00000100000050002909,2_F_K228n_4_KX108161_Fp_Q5_Tabebuia:0.00261522810559644851)53:0.00261522866172681553)25:0.00000100000050002909,2_F_K315_1_KX108158_Fp_Q5_Tabebuia:0.00000100000050002909)8:0.00000100000050002909)2:0.00000100000050002909,2_F_K728_1_KX108159_T2_250:0.00260230177061649900)22:0.00786519593453001778,1_K555_2_KX108673_BombuscaroI_50_OTU86:0.02158532947471558314)1:0.00000100000050002909,2_F_K45_1_JX297028_Fp_Q5_Cedrela35:0.00000100000050002909)0:0.00000100000050002909,(2_F_K185n_5_JX297044_Fp_Q5_Nectandra1:0.00000100000050002909,2_F_K24_4_JX297027_Fn_Q5_Cedrela21:0.00000100000050002909)30:0.00000100000050002909)5:0.00521804211935758978,((1_K531_2_KX108658_BombuscaroI_36:0.00782626486377133342,(((1_K591_9_KX108365_BombuscaroII_12_OTU89:0.00000100000050002909,((3_K374_7_Cajanuma2:0.00556921159864384643,((1_K590_14_KX108674_BombuscaroII_11b_OTU90:0.00522994964519260183,1_K825_1_KX108677_BombuscaroIII_03_14:0.00269181608102064991)37:0.00000100000050002909,1_K594_7_KX108678_BombuscaroII_14s:0.01076680882622872357)63:0.00808960113169780379)73:0.00783334805124872961,1_K638_16_KX108676_BombuscaroII_50:0.00264879215631615757)73:0.00794430714533993047)86:0.00720475990823966645,((1_K569_4_KX108680_BombuscaroI_71:0.00000100000050002909,1_K574_3_KX108681_BombuscaroI_75_OTU94:0.00000100000050002909)32:0.00000100000050002909,1_K539_2_KX108679_BombuscaroI_44_OTU94:0.00000100000050002909)100:0.02311354845294957827)76:0.02610076033862453876,(1_K524_1_KX108660_BombuscaroI_30:0.00000100000050002909,(1_K638_5_KX108659_BombuscaroII_50:0.00267176973187785395,(2_F_K241_14_KX108165_Fn_Q5_Cedrela:0.00527606842563315120,((1_K565_10_KX108665_BombuscaroI_68b:0.00000100000050002909,(1_K498_6_KX108666_BombuscaroI_7s:0.00000100000050002909,2_F_K320_8_KX108163_F_T2_Graffenrieda2:0.00259431227197693629)29:0.00259962552907732920)2:0.00000100000050002909,1_K591_5_KX108667_BombuscaroII_12:0.00260272750417390097)28:0.00260597161513410544)50:0.00538906479353103412)16:0.00514278751175251386)5:0.00000100000050002909)4:0.00000100000050002909)9:0.00521832452457921415,FJ009670_Acaulospora_mellea:0.00264865253617963632)4:0.00000100000050002909)13:0.00520528780694326509,(1_K791_4_KX108669_BombuscaroII_03_14:0.00262530526296517403,((1_K620_6_KX108671_BombuscaroII_36:0.00000100000050002909,1_K608_2_KX108670_BombuscaroII_25b:0.00000100000050002909)77:0.00260439865788844463,1_K823_2_KX108672_BombuscaroIII_03_14:0.00000100000050002909)52:0.00259330872242178115)43:0.00531855747147026020)26:0.00543648002470755332,HE610427_Acaulospora_lacunosa:0.00000100000050002909)49:0.00810187449039809215)70:0.01652379565596617805)62:0.01162700981761138723,((EF136887_Acaulospora_sp_OTU84:0.00211195719106868716,((37_K1072_2_Soldados:0.00524496549054615131,(((2_F_K399_6_KX108151_F_T2_2550m_Graffenrieda:0.01075383328676821938,(((3_K374_1_Cajanuma2:0.00000100000050002909,3_K290_1_Cajanuma3:0.00000100000050002909)26:0.00000100000050002909,3_K940_2_Cajanuma_Coreplot_unten:0.00263757971241469595)3:0.00000100000050002909,((3_K945_12_Cajanuma_Coreplot_unten:0.00000100000050002909,3_K934_13_Cajanuma_Coreplot_unten:0.00000100000050002909)92:0.00261593101010849840,3_K481_2_Cajanuma22:0.00000100000050002909)4:0.00000100000050002909)69:0.00262422050828831684)65:0.00530809786797944473,(((35_K1061_1_Tutupali:0.00000100000050002909,35_K1062_3_Tutupali:0.00000100000050002909)33:0.00000100000050002909,35_K1059_2_Tutupali:0.00000100000050002909)51:0.00000100000050002909,(((4_K1109_3_Cajas_Paramo:0.00259675199224317609,((((((4_K1113_1_Cajas_Paramo:0.00000100000050002909,(4_K1122_1_Cajas_Paramo:0.00000100000050002909,4_K1096_1_Cajas_Paramo:0.00259232676121075442)1:0.00000100000050002909)0:0.00000100000050002909,(4_K1112_1_Cajas_Paramo:0.00259256152307238072,4_K1121_5_Cajas_Paramo:0.00259210965794822281)10:0.00000100000050002909)0:0.00000100000050002909,35_K1059_1_Tutupali:0.00000100000050002909)0:0.00000100000050002909,(4_K1110_8_Cajas_Paramo:0.00000100000050002909,(4_K1092_1_Cajas_Paramo:0.00000100000050002909,((4_K1108_5_Cajas_Paramo:0.00000100000050002909,4_K1088_2_Cajas_Paramo:0.00000100000050002909)6:0.00000100000050002909,4_K1111_4_Cajas_Paramo:0.00000100000050002909)1:0.00000100000050002909)1:0.00000100000050002909)1:0.00000100000050002909)0:0.00000100000050002909,4_K1091_2_Cajas_Paramo:0.00000100000050002909)0:0.00000100000050002909,(4_K1095_6_Cajas_Paramo:0.00000100000050002909,4_K1089_1_Cajas_Paramo:0.00000100000050002909)4:0.00000100000050002909)60:0.00000100000050002909)100:0.03014883973566049452,JF414186_Symphyogyna_Australia:0.00259836831486604664)0:0.00000100000050002909,35_K1060_2_Tutupali:0.00259820905869416171)0:0.00000100000050002909)26:0.00260205623788650059)22:0.00000100000050002909,3_K915_4_Cajanuma_Coreplot_unten:0.00263253316818198597)4:0.00000100000050002909)9:0.00000100000050002909,FR750213_Acaulospora_sp_Att1186_5:0.00000100000050002909)32:0.00349078800306026850)71:0.01639582878418080827,(((3_K951_16_Cajanuma_Coreplot_unten:0.00000100000050002909,3_K936_6_Cajanuma_Coreplot_unten:0.00000100000050002909)100:0.00206655717392309436,3_K937_3_Cajanuma_Coreplot_unten:0.01715608015917971865)65:0.00859343660677523366,(((((2_F_K314n_1_KX108150_Fp_Q5_Tabebuia:0.00000100000050002909,1_K565_16_KX108651_BombuscaroI_68:0.00525707241973673214)53:0.00526247959527276037,1_K503_1_KX108650_BombuscaroI_12:0.00000100000050002909)19:0.00261971952789079310,(2_F_K152_3_JX297058_Fp_Q5_Tabebuia17:0.00792834993787916442,((((2_F_K284n_8_KX108149_Fn_Q5_Cedrela_OTU82:0.00000100000050002909,2_F_K39_1_JX297052_Fp_Q5_Plant28:0.00000100000050002909)9:0.00000100000050002909,(2_F_K151_2_JX297055_Fp_Q5_Tabebuia16_OTU82:0.00000100000050002909,2_F_K109_8_JX297056_F_Q5_Plant17:0.00000100000050002909)11:0.00000100000050002909)2:0.00000100000050002909,(2_F_K24_13_JX297054_Fn_Q5_Cedrela21:0.00000100000050002909,2_F_K81_1_JX297051_Fp_Q5_Cedrela53:0.00000100000050002909)9:0.00000100000050002909)5:0.00000100000050002909,2_F_K153_10_JX297053_Fp_Q5_Tabebuia18:0.00000100000050002909)88:0.00261969924937174251)23:0.00000100000050002909)79:0.01261540889703633567,(JN252439_Uncultured_Acaulosporaceae_sand_dune_VTX26_OTU83:0.00267858919862787401,2_F_K96_4_JX297057_F_Q5_Plant27_OTU83:0.00527878009836615491)78:0.00380289761565128339)49:0.00840672238873635749,((((33_K1162_3_Nero_3300m:0.00261097746098067161,33_K1163_1_Nero_3300m:0.00000100000050002909)71:0.00260988565826304406,((3_K483_4_Cajanuma26:0.00000100000050002909,3_K429_3_Cajanuma45:0.00000100000050002909)20:0.00000100000050002909,(3_K917_4_Cajanuma_Coreplot_unten:0.00000100000050002909,3_K471_2_Cajanuma16:0.00000100000050002909)18:0.00000100000050002909)60:0.00000100000050002909)17:0.00000100000050002909,(((((3_K926_11_Cajanuma_Coreplot_unten:0.00261469250819659814,3_K925_1_Cajanuma_Coreplot_unten:0.00258129452423839882)66:0.00265432446157623384,3_K412_2_P63_Cajanuma44:0.00524743941962531844)10:0.00000100000050002909,((3_K944_11_Cajanuma_Coreplot_unten:0.00000100000050002909,3_K933_4_Cajanuma_Coreplot_unten:0.00000100000050002909)17:0.00000100000050002909,(3_K476_3_Cajanuma13:0.00000100000050002909,3_K927_9_Cajanuma_Coreplot_unten:0.00000100000050002909)14:0.00000100000050002909)64:0.00000100000050002909)26:0.00000100000050002909,(Y17633_Acaulospora_laevis:0.00000100000050002909,35_K1061_8_Tutupali:0.00786340027013020942)51:0.00523001370423289633)9:0.00260356398900028763,3_K943_5_Cajanuma_Coreplot_unten:0.00523449748053365482)2:0.00000100000050002909)5:0.00000100000050002909,(((((3_K811_2_Cajanuma03_14_3200m:0.00539886563520120336,4_K1038_4_Cajas_Polylepis:0.00000100000050002909)58:0.00535250267474827405,4_K1003_3_Cajas_Polylepis:0.00000100000050002909)27:0.00000100000050002909,(4_K1035_3_Cajas_Polylepis:0.00258412235700450615,(4_K1044_6_Cajas_Polylepis:0.00000100000050002909,(3_K929_3_Cajanuma_Coreplot_unten:0.00000100000050002909,3_K388_2_Cajanuma26:0.00533382119915460154)58:0.00537592073613939875)24:0.00267047498174134094)23:0.00005422925313979857)100:0.04657406659499856161,4_K1045_1_Cajas_Polylepis:0.00260926066576391228)12:0.00000100000050002909,((((((35_K1167_1_Tutupali:0.00000100000050002909,35_K1029_2_Tutupali:0.00000100000050002909)62:0.00000100000050002909,35_K1033_7_Tutupali:0.00261316803444431017)31:0.00000100000050002909,(4_K1039_1_Cajas_Polylepis:0.00261736987749068605,(((4_K1038_3_Cajas_Polylepis:0.00000100000050002909,3_K481_6_Cajanuma22:0.00528287225087849168)54:0.00264294313024480585,(((35_K1169_2_Tutupali:0.00000100000050002909,35_K1026_1_Tutupali:0.00261303130433187007)46:0.00000100000050002909,(35_K1053_2_Tutupali:0.00913991641424382988,3_K947_16_Cajanuma_Coreplot_unten:0.00455529783031114084)100:0.04679218947105120985)13:0.00261571997625007239,(3_K478_1_Cajanuma15:0.00000100000050002909,3_K1195_4_Cajanuma_Paramo:0.00000100000050002909)83:0.00262120450940822678)1:0.00000100000050002909)0:0.00000100000050002909,(((2_F_K184_15_JX297059_Fp_Q5_Tabebuia:0.00260713510940544565,(2_F_K45_2_JX297049_Fp_Q5_Cedrela35_OTU81:0.00000100000050002909,35_K1030_2_Tutupali:0.00260797063129518869)41:0.00000100000050002909)49:0.00262023048208727405,KF386272_Acaulospora_VTX30:0.00525847462830523159)6:0.00000100000050002909,(3_K937_6_Cajanuma_Coreplot_unten:0.00000100000050002909,3_K474_4_Cajanuma22:0.00000100000050002909)40:0.00000100000050002909)0:0.00000100000050002909)0:0.00000100000050002909)3:0.00261583867710610133)0:0.00000100000050002909,(35_K1031_2_Tutupali:0.01344007077204036928,((35_K1056_1_Tutupali:0.00000100000050002909,33_K1159_5_Nero_3300m:0.00000100000050002909)64:0.00000100000050002909,(((33_K1155_2_Nero_3300m:0.00000100000050002909,33_K1156_2_Nero_3300m:0.00000100000050002909)93:0.00264034443617079629,35_K1054_1_Tutupali:0.00264302228452423585)53:0.00261829207072902760,33_K1161_1_Nero_3300m:0.00263116824272936539)9:0.00000100000050002909)44:0.00000100000050002909)38:0.00525017583750621991)13:0.00528569042461946199,4_K1044_3_Cajas_Polylepis:0.00000100000050002909)1:0.00260239504902297792,(4_K1234_1_Cajas_Polylepis:0.00000100000050002909,4_K1042_1_Cajas_Polylepis:0.00000100000050002909)57:0.00000100000050002909)0:0.00000100000050002909)3:0.00524404270470164857)84:0.04044839664895526210)19:0.00000100000050002909)57:0.01326277853436199673)41:0.00691702603030452771)42:0.01440235540100962691)1:0.01148630181018319048)0:0.00000100000050002909)1:0.01100031336841255508)0:0.00535456140724437177)0:0.00256189352417242420)0:0.00274379001403547576)1:0.00535408053074240900,((35_K1033_2_Tutupali:0.00529521888805122281,3_K381_1_Cajanuma7:0.00267589185262126711)40:0.00263287444936208910,(35_K1032_3_Tutupali:0.01383397778743495482,(3_K917_1_Cajanuma_Coreplot_unten:0.00000100000050002909,3_K920_14_Cajanuma_Coreplot_unten:0.00000100000050002909)85:0.00264269961314022141)4:0.00000100000050002909)5:0.00263045236813870672)0:0.00000100000050002909,((((2_F_K676_2_KX108143_T2_1250:0.00261629050028488888,(2_F_K674_4_KX108141_T2_1250:0.00000100000050002909,2_F_K459_2_KX108140_F_T2_2550m_Clusia:0.00000100000050002909)65:0.00000100000050002909)63:0.00264185080682718216,2_F_K669_7_KX108142_T2_1250:0.00262386097137761809)3:0.00000100000050002909,(((((((4_K1129_5_Cajas_Paramo:0.00000100000050002909,4_K1144_5_Cajas_Paramo:0.00808268344913104335)47:0.00265677009637743265,(1_K579_7_KX108647_BombuscaroII_3_OTU80:0.00000100000050002909,1_K608_1_KX108648_BombuscaroII_25b:0.00534606713715954883)76:0.00264529268889051239)83:0.00531921738126235090,3_K989_2_Cajanuma_Mirador:0.00262385510880639838)5:0.00000100000050002909,2_F_EF447239_K10c4_F_T2_Alzatea:0.00262831956646213767)0:0.00000100000050002909,((4_K1036_1_Cajas_Polylepis:0.00265376972468998927,((4_K1040_1_Cajas_Polylepis:0.00000100000050002909,4_K1002_2_Cajas_Polylepis:0.00000100000050002909)23:0.00000100000050002909,(4_K1004_1_Cajas_Polylepis:0.00000100000050002909,4_K1231_2_Cajas_Polylepis:0.00000100000050002909)15:0.00000100000050002909)56:0.00000100000050002909)64:0.00268515110851510726,((4_K1152_1_Cajas_Paramo:0.00264167347507993783,((((4_K1142_1_Cajas_Paramo:0.00000100000050002909,((4_K1093_2_Cajas_Paramo:0.00000100000050002909,2_F_K262_2_KX108148_F_Q5_Baum:0.00000100000050002909)10:0.00000100000050002909,(4_K1143_1_Cajas_Paramo:0.00000100000050002909,4_K1134_1_Cajas_Paramo:0.00000100000050002909)8:0.00000100000050002909)1:0.00000100000050002909)2:0.00000100000050002909,4_K1136_1_Cajas_Paramo:0.00000100000050002909)29:0.00000100000050002909,3_K945_10_Cajanuma_Coreplot_unten:0.00000100000050002909)13:0.00000100000050002909,((((4_K1138_3_Cajas_Paramo:0.00262910271150898749,4_K1119_1_Cajas_Paramo:0.00262900140808940055)13:0.00000100000050002909,4_K1114_4_Cajas_Paramo:0.00000100000050002909)1:0.00000100000050002909,((4_K1101_2_Cajas_Paramo:0.00000100000050002909,4_K1133_4_Cajas_Paramo:0.00000100000050002909)27:0.00000100000050002909,((3_K983_3_Cajanuma_Mirador:0.01924639325032614923,4_K1141_6_Cajas_Paramo:0.00000100000050002909)93:0.03096709201488573315,(4_K1132_7_Cajas_Paramo:0.00000100000050002909,4_K1094_2_Cajas_Paramo:0.00533281458319714938)86:0.00801551212413169692)4:0.00000100000050002909)0:0.00000100000050002909)7:0.00263297780398416385,(33_K1164_2_Nero_3300m:0.00262815894727455894,(3_K950_15_Cajanuma_Coreplot_unten:0.00000100000050002909,1_K661_12_KX108646_BombuscaroI_1b:0.00000100000050002909)63:0.00000100000050002909)67:0.00263250078843654247)1:0.00000100000050002909)1:0.00000100000050002909)1:0.00000100000050002909,1_K578_3_KX108645_BombuscaroII_2b:0.00263618926818654647)3:0.00263249228592200932)0:0.00000100000050002909)0:0.00000100000050002909,(3_14_111_1_Cajanuma_Hypericum1:0.00000100000050002909,(2_F_K710_1_KX108139_T2_550:0.00000100000050002909,2_F_K671_1_KX108138_T2_1250:0.00000100000050002909)2:0.00000100000050002909)0:0.00000100000050002909)0:0.00000100000050002909,((2_F_K443_6_F_KX108137_T2_2550m_Wurzeln:0.00000100000050002909,2_F_K715_5_KX108136_T2_550:0.00000100000050002909)3:0.00000100000050002909,(2_F_K670_9_KX108134_T2_1250:0.00000100000050002909,(((2_F_K26_4_JX297066_F_Tom_Clusia_sp:0.00000100000050002909,(3_14_107_1_Cajanuma_Chusquea:0.00000100000050002909,3_K388_1_Cajanuma26:0.00000100000050002909)2:0.00000100000050002909)0:0.00000100000050002909,(3_K959_4_Cajanuma_Mirador:0.00000100000050002909,3_K398_2_Cajanuma41:0.00000100000050002909)1:0.00000100000050002909)0:0.00000100000050002909,(((3_K407_5_Cajanuma39:0.00000100000050002909,(4_K1238_1_Cajas_Polylepis:0.00000100000050002909,4_K1137_3_Cajas_Paramo:0.00000100000050002909)3:0.00000100000050002909)0:0.00000100000050002909,(3_K956_1_Cajanuma_Mirador:0.00000100000050002909,3_K931_2_Cajanuma_Coreplot_unten:0.00000100000050002909)2:0.00000100000050002909)0:0.00000100000050002909,2_F_K703_1_KX108135_T2_950:0.00000100000050002909)0:0.00000100000050002909)0:0.00000100000050002909)0:0.00000100000050002909)0:0.00000100000050002909)0:0.00000100000050002909)0:0.00000100000050002909,3_K963_1_Cajanuma_Mirador:0.00264077289857452598)0:0.00000100000050002909)0:0.00000100000050002909,2_F_EF447241_K15c1_F_T2_Uncultured_Acaulospora_Alzatea:0.00262370193941660656)2:0.03777896561909708378,4_K1141_2_Cajas_Paramo:0.00497007650117924256)1:0.00600679861892671439)0:0.00000100000050002909,3_K381_4_Cajanuma7:0.00540614048495232594)0:0.00265314504412593900,3_K956_3_Cajanuma_Mirador:0.00000100000050002909)0:0.00000100000050002909)0:0.01081568178222236387,(4_K1104_6_Cajas_Paramo:0.00264940044506990248,3_K813_1_Cajanuma03_14_3200m:0.00000100000050002909)46:0.00000100000050002909)0:0.00531872295989518299)37:0.07732831448044838463)99:0.06400425948883119165,(2_F_K448_5_KX108060_F_T2_950:0.00000100000050002909,2_F_K690_1_KX108061_T2_950:0.00000100000050002909)100:0.00000100000050002909)6:0.01684618051242087536,((2_F_K448_1_KX108057_F_T2_950_Plant:0.00266078898366086834,((1_K528_1_KX108516_BombuscaroI_33:0.00266506881392698704,1_K531_5_KX108517_BombuscaroI_36_OTU48:0.00000100000050002909)71:0.00268795089900155651,3_K491_1_Cajanuma44:0.00264739260096990203)5:0.00000100000050002909)8:0.00000100000050002909,(2_F_K690_5_KX108058_T2_950_OTU48:0.01357349309666943359,AY903734_Glomus_Botrychium:0.00531640769189380136)5:0.00000100000050002909)73:0.00256057292766973888)4:0.01418488023012193407)1:0.00000100000050002909)10:0.00373108055266451214)5:0.00217528272041644585,((2_F_K96_2_JX297011_F_Q5_OTU73:0.00000100000050002909,2_F_K128n_7_JX297012_F_Q5_OTU73:0.00268838599461051781)100:0.01987294252069589026,(((2_F_K17_7_JX297010_F_Q5_Cedrela14:0.00265148952788137222,((((((1_K602_9_KX108635_BombuscaroII_19:0.00000100000050002909,1_K600_12_KX108638_BombuscaroII_18_OTU72:0.00000100000050002909)12:0.00000100000050002909,1_K597_6_KX108637_BombuscaroII_16b:0.00000100000050002909)8:0.00000100000050002909,1_K662_12_KX108636-BombuscaroI_3:0.00000100000050002909)15:0.00000100000050002909,1_K628_1_KX108633_BombuscaroII_43s:0.00000100000050002909)61:0.00000100000050002909,((1_K614_11_KX108639_BombuscaroII_30g:0.00000100000050002909,1_K795_1_KX108640_BombuscaroII_03_14:0.00000100000050002909)94:0.00268727634296712621,1_K598_6_KX108634_BombuscaroII_17:0.00809153797158253599)19:0.00000100000050002909)50:0.00267851731699883262,2_F_K129_22_EU152132_F_Q2_Guarea_sp:0.00533355870860947184)8:0.00000100000050002909)1:0.00000100000050002909,(2_F_K78_1_JX297008_Fn_Q5_Cedrela50:0.00000100000050002909,2_F_K334_7_KX108121_F_Q5_Plant:0.00000100000050002909)59:0.00000100000050002909)14:0.00000100000050002909,(2_F_K108_3_KX108120_F_Q5_Roots:0.00000100000050002909,2_F_K128n_12_JX297009_F_Q5_OTU72:0.00000100000050002909)91:0.00265061245969889754)61:0.02044992150344394563)100:0.05580933531457112767)2:0.00261716902618070032)15:0.01652587335909058361,(1_K507_2_KX108574_BombuscaroI_16:0.00531028033374767068,((((2_F_K331_9_KX108078_F_Q5_Piper:0.00812198088137456274,(1_K569_3_KX108571_BombuscaroI_71:0.00470593254520203490,(1_K839_4_KX108572_BombuscaroIII_03_14_OTU55:0.00475829002168842458,1_K658_5_KX108573_BombuscaroII_72:0.00331626769210880681)46:0.00274125740302559855)44:0.00329432803351083518)21:0.00265504681368472365,1_K533_9_KX108569_BombuscaroI_38_OTU55:0.00000100000050002909)19:0.00260011945189255822,1_K768_6_KX108570_BombuscaroI_03_14:0.00532197876416993891)13:0.00271889803483397075,((((1_K792_1_KX108492_BombuscaroII_03_14:0.00265033096701129504,(((((1_K768_5_KX108542_BombuscaroI_03_14:0.00000100000050002909,(((((((1_K507_1_KX108535_BombuscaroI_16:0.00000100000050002909,1_K570_4_KX108536_BombuscaroI_72:0.00000100000050002909)2:0.00000100000050002909,1_K520_4_KX108533_BombuscaroI_26:0.00000100000050002909)0:0.00000100000050002909,1_K533_14_KX108540_BombuscaroI_38:0.00000100000050002909)0:0.00000100000050002909,((1_K770_4_KX108538_BombuscaroI_03_14_OTU54:0.00000100000050002909,1_K505_1_KX108532_BombuscaroI_14_OTU54:0.00000100000050002909)4:0.00000100000050002909,1_K657_12_KX108537_BombuscaroII_71:0.00000100000050002909)0:0.00000100000050002909)0:0.00000100000050002909,1_K776_4_KX108539_BombuscaroI_03_14:0.00000100000050002909)0:0.00000100000050002909,1_K805_1_KX108543_BombuscaroIII_03_14:0.00000100000050002909)0:0.00000100000050002909,1_K832_15_KX108544_BombuscaroIII_03_14:0.00000100000050002909)1:0.00000100000050002909)1:0.00000100000050002909,1_K555_1_KX108548_BombuscaroI_60:0.00534520008376724101)0:0.00000100000050002909,((1_K658_7_KX108546_BombuscaroII_72:0.00000100000050002909,((1_K522_2_KX108547_BombuscaroI_28:0.00271833337914832327,1_K774_2_KX108550_BombuscaroI_03_14:0.00537546778742898149)19:0.00000100000050002909,(1_K650_7_KX108530_BombuscaroII_63:0.00268909047523575471,1_K828_2_KX108531_BombuscaroIII_03_14:0.00000100000050002909)55:0.00267017612936139813)32:0.00267501489089493581)55:0.00807772071399974305,1_K829_6_KX108549_BombuscaroIII_03_14:0.00265030645390198355)7:0.00000100000050002909)0:0.00000100000050002909,(1_K523_3_KX108534_BombuscaroI_29:0.00000100000050002909,1_K521_4_KX108541_BombuscaroI_27:0.00000100000050002909)1:0.00000100000050002909)0:0.00000100000050002909,(1_K769_3_KX108529_BombuscaroI_03_14:0.00000100000050002909,(DQ085211_Glomus_JP6:0.00000100000050002909,(1_K525_9_KX108527_BombuscaroI_31:0.00000100000050002909,1_K614_9_KX108528_BombuscaroII_30g:0.00000100000050002909)19:0.00000100000050002909)13:0.00000100000050002909)72:0.00267737340747166300)4:0.00000100000050002909)19:0.00270437057881334512,(((2_F_K711_1_KX108076_T2_550:0.00811056208726555587,(((((((2_F_K181_9_JX296898_F_T1o_Plant7:0.00000100000050002909,2_F_K682_2_KX108071_T2_950:0.00000100000050002909)12:0.00000100000050002909,(((((3_14_112_1_Cajanuma_Hypericum2:0.01072427922865216467,((((((2_F_K440_8_KX108084_F_T2_2550m_OTU57:0.00000100000050002909,2_F_K722_3_KX108083_T2_550:0.00000100000050002909)13:0.00000100000050002909,2_F_EF447223_K3c6_F_T2_Alzatea_Glomus2:0.00527964576945404510)0:0.00000100000050002909,((2_F_K460_1_KX108081_F_T2_2550m_Graffenrieda_h:0.00000100000050002909,2_F_K174n_1_JX296913_F_T1u_Plant6:0.00262124383274813660)3:0.00000100000050002909,2_F_K702_2_KX108085_T2_950:0.00261807072358056624)0:0.00000100000050002909)0:0.00000100000050002909,2_F_K172_11_JX296914_T1u_Plant4:0.00262710101990790102)0:0.00000100000050002909,2_F_K677_10_KX108082_T2_950_OTU57:0.00000100000050002909)0:0.00000100000050002909,(2_F_K455_2_KX108080_F_T2_2550m_Plant:0.00000100000050002909,2_F_K450_3_KX108079_F_T2_950_Graffenrieda:0.00000100000050002909)11:0.00000100000050002909)64:0.00259574152064161959)26:0.00265378089140866618,2_F_K711_3_KX108086_T2_550:0.00000100000050002909)64:0.02495438947960590403,2_F_K149_5_DQ336479_F_T2_Graffenrieda2:0.00000100000050002909)21:0.00810292277105616014,3_14_112_3_Cajanuma_Hypericum2:0.00270011945223209591)17:0.00271799932187362023,2_F_K252_1_EU152150_F_T2_Alzatea_OTU52:0.00267777693542415067)6:0.00000100000050002909)0:0.00000100000050002909,2_F_EF447230_K8c4_F_T2_Alzatea_Glomus3:0.00000100000050002909)0:0.00000100000050002909,(2_F_K702_1_KX108073_T2_950:0.00000100000050002909,2_F_K681_8_KX108072_T2_950:0.00000100000050002909)15:0.00000100000050002909)16:0.00268259675616420393,2_F_K708_1_KX108070_T2_550:0.00268021994362706729)1:0.00000100000050002909,(((2_F_K229_2_DQ336474_F_Q3_Clusia_e:0.00000100000050002909,(2_F_K443_1_KX108068_F_T2_2500m_Wurzeln:0.00000100000050002909,2_F_K174n_3_JX296893_F_T1u_Plant6:0.00000100000050002909)10:0.00000100000050002909)3:0.00000100000050002909,2_F_K142_4_DQ336499_F_T2_Hyeronima_m:0.00000100000050002909)2:0.00000100000050002909,((2_F_K730_3_KX108067_T2_250:0.00000100000050002909,2_F_K705_1_KX108066_T2_950:0.00000100000050002909)12:0.00000100000050002909,(2_F_K150_1_DQ336480_F_A_Graffenrieda3_OTU52:0.00000100000050002909,2_F_K671_2_KX108074_T2_1250:0.00538764764843341869)0:0.00000100000050002909)0:0.00000100000050002909)4:0.00000100000050002909)1:0.00000100000050002909,2_F_K721_3_KX108075_T2_550:0.00267648006732949893)2:0.00000100000050002909)20:0.00000100000050002909,2_F_K677_9_KX108077_T2_950:0.01089834016132193439)40:0.01366712277063873889,1_K567_2_KX108568_BombuscaroI_69:0.01389032711795464350)12:0.00000100000050002909)4:0.00256081148792835058,(((((1_K566_16_KX108567_BombuscaroI_68b_OTU53:0.00818706646587365541,(1_K508_2_KX108565_BombuscaroI_17:0.00265898667785156384,1_K560_1_KX108566_BombuscaroI_64s:0.00000100000050002909)76:0.00539786532671266295)40:0.00263651539008799172,1_K561_2_KX108551_BombuscaroI_65s:0.00000100000050002909)0:0.00000100000050002909,(1_K768_7_KX108554_BombuscaroI_03_14:0.00000100000050002909,(1_K792_2_KX108555_BombuscaroII_03_14:0.00000100000050002909,1_K505_2_KX108553_BombuscaroI_14:0.00000100000050002909)15:0.00000100000050002909)14:0.00000100000050002909)0:0.00000100000050002909,1_K533_10_KX108552_BombuscaroI_38:0.00000100000050002909)3:0.00000100000050002909,((((1_K548_6_KX108564_BombuscaroI_53g_OTU53:0.00264004506509142763,1_K515_1_KX108563_BombuscaroI_20:0.00263880235025076761)12:0.00000100000050002909,(1_K506_1_KX108560_BombuscaroI_15:0.00000100000050002909,(1_K805_2_KX108558_BombuscaroIII_03_14:0.00000100000050002909,(1_K770_8_KX108559_BombuscaroI_03_14:0.00000100000050002909,1_K504_2_KX108557_BombuscaroI_13:0.00000100000050002909)14:0.00000100000050002909)10:0.00000100000050002909)42:0.00000100000050002909)19:0.00000100000050002909,(1_K803_6_KX108561_BombuscaroIII_03_14:0.00000100000050002909,1_K595_4_KX108562_BombuscaroII_14s:0.00264316583450625647)68:0.00264204949900314267)46:0.00264430679821075045,1_K829_3_KX108556_BombuscaroIII_03_14:0.00264431399454557450)7:0.00000100000050002909)83:0.01105457207108350229)9:0.00724255135494679750,((2_F_K721_1_KX108112_T2_550:0.00538963757664618400,((2_F_K438_5_KX108113_F_T2_2550m_Wurzeln:0.00000100000050002909,((2_F_K150_3_DQ336481_F_A_Graffenrieda3:0.00260090710040138248,((2_F_K447_1_KX108109_F_T2_1250_OTU68:0.00000100000050002909,(2_F_EF447234_K11c8_F_T2_Alzatea_Glomus1:0.00000100000050002909,2_F_K174n_6_JX296939_F_T1u_Plant6:0.00000100000050002909)22:0.00000100000050002909)41:0.00000100000050002909,((2_F_K149_4_DQ336478_F_T2_Graffenrieda2_OTU68:0.00000100000050002909,2_F_K455_8_KX108110_T2_2500m:0.00260530141203748787)43:0.00260078378981913865,2_F_K142_9_DQ336500_F_T2_Hyeronima_m:0.00260217325969723827)2:0.00000100000050002909)7:0.00000100000050002909)59:0.00522881824186903574,(2_F_K705_2_KX108115_T2_950:0.00000100000050002909,2_F_K450_4_KX108114_F_T2_950_Graffenrieda:0.00000100000050002909)81:0.00259872468968166091)13:0.00000100000050002909)47:0.00791154023939348756,2_F_K444_1_KX108111_F_T2_2550m_Wurzeln:0.00264218473584772011)39:0.00252239488060029392)98:0.03201941681806499268,((((1_K619_5_KX108519_BombuscaroII_35:0.00000100000050002909,(1_K641_1_KX108525_BombuscaroII_53:0.00000100000050002909,1_K629_2_KX108526_BombuscaroII_44g:0.00000100000050002909)100:0.01082485597591103209)54:0.00270082000186262945,((((1_K640_5_KX108520_BombuscaroII_52g_OTU51:0.00000100000050002909,1_K790_1_KX108524_BombuscaroII_03_14:0.00000100000050002909)14:0.00000100000050002909,1_K836_2_KX108522_BombuscaroIII_03_14_OTU51:0.00000100000050002909)18:0.00000100000050002909,1_K838_2_KX108523_BombuscaroIII_03:0.00000100000050002909)14:0.00000100000050002909,1_K786_1_KX108521_BombuscaroI_03_14:0.00000100000050002909)64:0.00000100000050002909)100:0.05489602559890899292,((1_K515_2_KX108631_BombuscaroI_OTU70:0.00000100000050002909,1_K514_2_KX108630_BombuscaroI_OTU70:0.00000100000050002909)100:0.00000100000050002909,1_K615_5_KX108632_BombuscaroII_31:0.01602444024021593486)94:0.01993897779850062682)61:0.00521072632184718405,((3_K951_9_Cajanuma_Coreplot_unten:0.00000100000050002909,(3_K479_2_Cajanuma18:0.00000100000050002909,(((((3_K471_1_Cajanuma16:0.00000100000050002909,(3_K910_1_Cajanuma_Coreplot_unten:0.00000100000050002909,3_K384_6_Cajanuma18:0.00000100000050002909)8:0.00000100000050002909)1:0.00000100000050002909,3_K482_2_Cajanuma23:0.00000100000050002909)2:0.00000100000050002909,((3_K478_7_Cajanuma15:0.00000100000050002909,((3_K946_9_Cajanuma_Coreplot_unten:0.00261143518158373639,3_K949_9_Cajanuma_Coreplot_unten:0.00000100000050002909)4:0.00000100000050002909,(((3_K923_6_Cajanuma_Coreplot_unten:0.00000100000050002909,3_K932_6_Cajanuma_Coreplot_unten:0.00000100000050002909)16:0.00000100000050002909,3_K939_3_Cajanuma_Coreplot_unten:0.00000100000050002909)11:0.00000100000050002909,3_K953_4_Cajanuma_Coreplot_unten:0.00526488955093342217)0:0.00000100000050002909)47:0.00261002052090586077)0:0.00000100000050002909,3_K476_7_Cajanuma:0.00000100000050002909)0:0.00000100000050002909)59:0.00261050545441002691,(((((((4_K1235_2_Cajas_Polylepis:0.00000100000050002909,4_K1046_6_Cajas_Polylepis:0.00262986669460127734)1:0.00000100000050002909,((4_K1044_1_Cajas_Polylepis:0.00000100000050002909,4_K1106_1_Cajas_Paramo:0.00000100000050002909)23:0.00000100000050002909,4_K1107_2_Cajas_Paramo:0.00000100000050002909)11:0.00000100000050002909)56:0.00262986339623791105,(3_K379_1_Cajanuma5:0.00000100000050002909,((3_K908_1_Cajanuma_Coreplot_unten:0.00000100000050002909,(3_K635_3_Cajanuma17:0.00000100000050002909,((3_K978_1_Cajanuma_Mirador:0.00000100000050002909,3_K968_5_Cajanuma_Mirador:0.00000100000050002909)81:0.00266881379796216501,3_K981_1_Cajanuma_Mirador:0.00266550729604218741)12:0.00000100000050002909)0:0.00000100000050002909)0:0.00000100000050002909,((3_K955_2_Cajanuma_Mirador:0.00000100000050002909,(((3_K394_2_Cajanuma32:0.00000100000050002909,3_K929_1_Cajanuma_Coreplot_unten:0.00000100000050002909)6:0.00000100000050002909,(2_F_K450_1_KX108036_F_Graffenrieda_T2:0.00000100000050002909,3_K380_2_Cajanuma6:0.00000100000050002909)6:0.00000100000050002909)0:0.00000100000050002909,3_K490_1_Cajanuma41:0.00000100000050002909)0:0.00000100000050002909)0:0.00000100000050002909,((3_K477_4_Cajanmua:0.00000100000050002909,(3_K947_9_Cajanuma_Coreplot_unten:0.00000100000050002909,3_K489_7_Cajanuma:0.00000100000050002909)4:0.00000100000050002909)1:0.00000100000050002909,4_K1103_2_Cajas_Paramo:0.00266350094406705507)0:0.00000100000050002909)0:0.00000100000050002909)17:0.00000100000050002909)17:0.00000100000050002909)52:0.00264193925692513074,((2_F_K717_3_KX108034_T2_550:0.00269595207736111290,2_F_K713_1_KX108035_T2_550:0.00272003267440746243)26:0.00000100000050002909,((((2_F_K723_3_KX108031_T2_550_OTU42:0.00000100000050002909,2_F_EF447220_K1c3_Glomus_Alzatea_VTX191:0.00000100000050002909)10:0.00000100000050002909,((2_F_K733_6_KX108033_T2_250:0.00000100000050002909,2_F_K714_1_KX108032_T2_550:0.00000100000050002909)5:0.00000100000050002909,2_F_EF447226_K7c5_F_Alzatea:0.00000100000050002909)1:0.00000100000050002909)2:0.00000100000050002909,2_F_K716_1_KX108030_T2_550:0.00000100000050002909)5:0.00000100000050002909,2_F_K707_4_KX108029_T2_550_OTU42:0.00000100000050002909)70:0.00269171231490015128)39:0.00000100000050002909)57:0.00807521721275430635,(JF414191_Glomeromycota_Symphyogyna:0.00814472834862553507,3_14_106_2_Cajanmua_Rynchospora_corymbosa:0.00000100000050002909)25:0.00000100000050002909)11:0.00000100000050002909,((3_K483_1_Cajanuma:0.00000100000050002909,(3_K509_1_Cajanuma19:0.00000100000050002909,(((4_K1136_2_Cajas_Paramo:0.00000100000050002909,4_K1142_2_Cajas_Paramo:0.00816384220277818415)46:0.00405092470625669204,3_K377_2_Cajanuma20:0.00000100000050002909)4:0.00000100000050002909,3_K472_2_Cajanuma19:0.00000100000050002909)2:0.00000100000050002909)3:0.00000100000050002909)10:0.00000100000050002909,3_K985_4_Cajanuma_Mirador:0.00267558881602953606)30:0.00402546332798428812)27:0.00810422423195054399,3_K974_8_Cajanuma_Mirador:0.00273048984286447310)11:0.00255788845314328843)3:0.00000100000050002909,DQ396749_Glomus_Podocarpus_VTX191:0.00805269926655459954)0:0.00000100000050002909)0:0.00000100000050002909)6:0.00000100000050002909,(((JF414190_Symphyogyna_NewZealand:0.00527530811700474035,(2_F_K427_1_KX108025_F_T2_1250_Wurzeln:0.00000100000050002909,3_14_116_2_Cajanuma_Melastomataceae:0.00790887610397045943)53:0.00269800889905530113)83:0.00540630195381767292,(((((2_F_K423_4_KX108024_F_T2_1250_Wurzeln_OTU39:0.00000100000050002909,3_K476_1_Cajanuma13:0.00000100000050002909)4:0.00000100000050002909,4_K1130_3_Cajas_Paramo:0.00265156523244150814)0:0.00000100000050002909,(4_K1003_1_Cajas_Polylepis:0.00000100000050002909,(((4_K1114_3_Cajas_Paramo:0.00000100000050002909,(((3_K486_1_Cajanuma12:0.00000100000050002909,4_K1035_1_Cajas_Polylepis:0.00000100000050002909)4:0.00000100000050002909,3_K488_1_Cajanuma38:0.00263833409908939684)0:0.00000100000050002909,((((1_K516_2_KX108495_BombuscaroI_21:0.00000100000050002909,(3_K511_1_Cajanuma34:0.00000100000050002909,3_K485_1_Cajanuma35:0.00000100000050002909)83:0.00267425453397514626)61:0.00264322506293441020,((4_K1230_1_Cajas_Polylepis:0.00000100000050002909,3_K432_2_Cajanuma40:0.00000100000050002909)27:0.00000100000050002909,4_K1138_6_Cajas_Paramo:0.00000100000050002909)59:0.00000100000050002909)25:0.00264322307924548658,(((37_K1075_2_Soldados:0.00265044324219453498,(37_K1072_3_Soldados:0.00000100000050002909,4_K1093_3_Cajas_Paramo:0.00000100000050002909)69:0.00000100000050002909)34:0.00000100000050002909,3_K939_1_Cajanuma_Coreplot_unten:0.00530283038473733544)5:0.00000100000050002909,35_K1033_1_Tutupali:0.01073185159517681120)47:0.00263827014317840908)2:0.00000100000050002909,(3_K813_5_Cajanuma03_14_3200m:0.00273754385597192035,3_K956_8_Cajanuma_Mirador:0.01080315596978760964)29:0.00260844210909004590)0:0.00000100000050002909)0:0.00000100000050002909)0:0.00000100000050002909,33_K1162_2_Nero_3300m:0.00000100000050002909)0:0.00000100000050002909,((((2_F_K681_5_KX108018_T2_950:0.00000100000050002909,2_F_K712_2_KX108019_T2_550:0.00000100000050002909)79:0.00000100000050002909,2_F_K144_2_EU152134_F_A_Hyeronima_sp:0.00264022623821769890)70:0.00264140051213990592,((3_K1201_1_Cajanuma_Paramo:0.00000100000050002909,3_K1192_3_Cajanuma_Paramo:0.00000100000050002909)83:0.00268298463762381596,((2_F_K679_10_KX108021_T2_950:0.00000100000050002909,2_F_K260_3_EU152158_F_T2_Prunus_OTU39:0.00000100000050002909)33:0.00000100000050002909,2_F_K678_11_KX108020_T2_950:0.00000100000050002909)60:0.00000100000050002909)23:0.00000100000050002909)49:0.00264097992387380028,2_F_K440_2_KX108023_F_T2_2550m_Wurzeln:0.00263451872695843591)5:0.00000100000050002909)0:0.00000100000050002909)0:0.00000100000050002909)0:0.00000100000050002909,(4_K1005_1_Cajas_Polylepis:0.00000100000050002909,4_K1038_5_Cajas_Polylepis:0.00000100000050002909)7:0.00000100000050002909)0:0.00000100000050002909,3_K978_3_Cajanuma_Mirador:0.00263885259825146325)10:0.00257446337434052812)79:0.01116911840607219368,((2_F_K181_2_JX296883_T1o_Plant7:0.00000100000050002909,2_F_K182_9_JX296884_F_T1o_OTU40:0.00264773988183349173)100:0.01649646971259815728,((1_K643_9_KX108496_BombuscaroII_55_OTU41:0.00000100000050002909,(2_F_K184_2_JX296887_Fp_Tabebuia:0.00269608367505963335,(2_F_K85_4_JX296888_F_Plant25:0.00269654392239437662,((1_K663_9_KX108498_BombuscaroI_10b:0.00000100000050002909,1_K617_4_KX108497_BombuscaroII_33g:0.00000100000050002909)82:0.00266750880061451768,(1_K604_7_KX108499_BombuscaroII_21s:0.00267556985703881972,1_K791_5_KX108500_BombuscaroII_03_14:0.00539932277464932626)20:0.00000100000050002909)54:0.00267716945021385109)10:0.00000100000050002909)36:0.00269989416608964593)55:0.00542575295378724693,(((((2_F_EF447238_8.2.10_F_T2_Alzatea_Glomus6:0.00000100000050002909,2_F_K181_8_JX296890_F_T1o_Plant7:0.00000100000050002909)23:0.00000100000050002909,2_F_K666_1_KX108026_T2_1250:0.00000100000050002909)13:0.00000100000050002909,2_F_K678_4_KX108027_T2_950:0.00000100000050002909)69:0.00000100000050002909,2_F_K722_2_KX108028_T2_550:0.00265812528741722577)97:0.00806954321533061465,2_F_K182_1_JX296891_F_T1o_OTU41:0.00000100000050002909)68:0.00000100000050002909)35:0.00280838091888513473)40:0.00553219179443305807)13:0.00544625977130169369)69:0.01339997256512964058)78:0.01626904715241159899)23:0.01342354232620572574)52:0.01263438797163880106)16:0.00000100000050002909)45:0.00962781395901042732)33:0.02840439476358644355)72:0.02882135951487863404,((KF386291_Uncultured_Sclerocystis_OTU27:0.00000100000050002909,2_F_K96_3_JX296789_F_Q5_Plant27:0.00797584640654958217)100:0.02715577207351894604,(((4_K1116_1_Cajas_Paramo:0.01101073323825387494,(37_K1073_4_Soldados:0.00272072597778135654,((35_K1168_9_Tutupali:0.00000100000050002909,37_K1075_7_Soldados:0.00000100000050002909)78:0.00000100000050002909,(((AJ699070_Glomus_Marchantia_NZ_VTX73:0.00274643345272687070,3_K939_2_Cajanuma_Coreplot_unten:0.00542230545631664732)100:0.04145385165008889233,37_K1078_4_Soldados:0.00000100000050002909)18:0.00270997124128851807,(37_K1077_1_Soldados:0.00000100000050002909,4_K1135_1_Cajas_Paramo:0.00000100000050002909)71:0.00000100000050002909)23:0.00270866514553072535)21:0.00272072152570523298)18:0.00278690616931225781)2:0.00000100000050002909,((4_K1104_1_Cajas_Paramo:0.00000100000050002909,(AJ699068_Glomus_Marchantia_foliacea_VTX74:0.00000100000050002909,(AB594922_Osumunda_japonica_Japan:0.00000100000050002909,4_K1115_6_Cajas_Paramo:0.00000100000050002909)7:0.00000100000050002909)2:0.00000100000050002909)2:0.00000100000050002909,(4_K1102_6_Cajas_Paramo:0.00000100000050002909,4_K1101_3_Cajas_Paramo:0.00000100000050002909)15:0.00000100000050002909)68:0.00000100000050002909)17:0.00276355996532736412,(KY174019_Uncultured_Glomus:0.00665049343600761320,(35_K1060_5_Tutupali:0.00263252413873467763,(4_K1101_1_Cajas_Paramo:0.00000100000050002909,4_K1142_3_Cajas_Paramo:0.01088588143570057981)64:0.00830165857223444902)39:0.00154819709993076599)82:0.04341828891285130776)38:0.00688925888829849432)26:0.00628272627408516145)4:0.00638480612269314973)5:0.00804752798424511299)0:0.00286133388157427818)0:0.00000100000050002909,((((1_K529_4_KX108383_BombuscaroI_34:0.00541483338115320359,1_K612_2_KX108382_BombuscaroII_28:0.00268839182132480118)24:0.00000100000050002909,(((1_K661_7_KX108386_BombuscaroI_1b:0.00000100000050002909,1_K582_7_KX108387_BombuscaroII_6b:0.00000100000050002909)26:0.00000100000050002909,1_K580_2_KX108384_BombuscaroII_4:0.00269664494099704872)5:0.00000100000050002909,1_K648_2_KX108385_BombuscaroII_59g:0.00000100000050002909)81:0.00540945451297270789)33:0.00270268884009890447,((1_K658_3_KX108388_BombuscaroII_72:0.01093818921370903752,1_K596_1_KX108381_BombuscaroII_15g:0.00000100000050002909)43:0.00268189558538863872,1_K550_2_KX108380_BombuscaroI_55:0.00000100000050002909)32:0.00270394492293400332)34:0.00264550874181188576,((((1_K536_1_KX108350_BombuscaroI_41g_OTU20:0.00268074675335089763,(1_K556_3_KX108348_BombuscaroI_61:0.00000100000050002909,1_K774_7_KX108550_BombuscaroI_03_14:0.00000100000050002909)56:0.00000100000050002909)24:0.00000100000050002909,(((1_K494_1_KX108346_BombuscaroI_2s:0.00000100000050002909,1_K593_7_KX108347_BombuscaroII_13:0.00000100000050002909)36:0.00000100000050002909,1_K561_4_KX108345_BombuscaroI_56s:0.00000100000050002909)55:0.00268515312254609482,(((1_K567_1_KX108389_BombuscaroI_69:0.00819140805230095595,(1_K527_3_KX108373_BombuscaroI_33:0.00000100000050002909,1_K532_7_KX108372_BombuscaroI_37:0.00000100000050002909)87:0.00000100000050002909)32:0.00537217233828884283,1_K570_2_KX108371_BombuscaroI_72:0.00000100000050002909)31:0.00268732415636959614,1_K629_6_KX108391_BombuscaroII_44g:0.01388248483843490012)24:0.00269373190398301083)0:0.00000100000050002909)1:0.00000100000050002909,((((1_K562_2_KX108356_BombuscaroI_66:0.00000100000050002909,(1_K558_1_KX108358_BombuscaroI_63:0.00000100000050002909,1_K534_12_KX108357_BombuscaroI_39:0.00000100000050002909)38:0.00000100000050002909)82:0.00269197273309927914,1_K500_1_KX108360_BombuscaroI_9s:0.00268976726863193964)7:0.00000100000050002909,((1_K834_1_KX108361_BombuscaroIII_03_14:0.00269080945550128400,(((1_K546_7_KX108364_BombuscaroI_51:0.00000100000050002909,((1_K602_6_KX108343_BombuscaroII_19:0.00270151527909161943,((((1_K569_6_KX108329_BombuscaroI_71:0.00000100000050002909,1_K572_2_KX108327_BombuscaroI_74:0.00000100000050002909)1:0.00000100000050002909,(1_K835_1_KX108339_BombuscaroIII_03_14:0.00000100000050002909,(((1_K623_1_KX108406_BombuscaroII_39s:0.00000100000050002909,1_K528_2_KX108321_BombuscaroI_33:0.00000100000050002909)2:0.00000100000050002909,((1_K574_2_KX108328_BombuscaroI_75:0.00000100000050002909,1_K555_4_KX108323_BombuscaroI_60:0.00000100000050002909)0:0.00000100000050002909,(1_K557_2_KX108325_BombuscaroI_62_OTU20:0.00000100000050002909,((((((((1_K744_2_KX108336_BombuscaroI_03_14:0.00000100000050002909,1_K563_4_KX108320_BombuscaroI_66:0.00000100000050002909)2:0.00000100000050002909,1_K541_4_KX108331_BombuscaroI_46:0.00000100000050002909)0:0.00000100000050002909,1_K627_10_KX108340_BombuscaroII_42:0.00000100000050002909)0:0.00000100000050002909,(1_K822_3_KX108337_BombuscaroIII_03_14:0.00000100000050002909,1_K659_2_KX108334_BombuscaroI_25:0.00000100000050002909)1:0.00000100000050002909)0:0.00000100000050002909,(1_K559_3_KX108332_BombuscaroI_63:0.00000100000050002909,1_K502_1_KX108324_BombuscaroI_11s:0.00000100000050002909)1:0.00000100000050002909)0:0.00000100000050002909,1_K788_8_KX108344_BombuscaroI_03_14:0.00000100000050002909)0:0.00000100000050002909,1_K829_5_KX108338_BombuscaroIII_03_14:0.00000100000050002909)0:0.00000100000050002909,1_K568_3_KX108326_BombuscaroI_70:0.00000100000050002909)0:0.00000100000050002909)0:0.00000100000050002909)0:0.00000100000050002909)0:0.00000100000050002909,(1_K560_2_KX108322_BombuscaroI_64s:0.00000100000050002909,1_K617_1_KX108330_BombuscaroII_33g:0.00000100000050002909)1:0.00000100000050002909)0:0.00000100000050002909)0:0.00000100000050002909)0:0.00000100000050002909,(1_K655_5_KX108335_BombuscaroII_69g:0.00000100000050002909,((((((1_K503_6_KX108353_BombuscaroI_12:0.00000100000050002909,1_K521_3_KX108352_BombuscaroI_27:0.00000100000050002909)24:0.00000100000050002909,1_K497_3_KX108354_BombuscaroI_6s:0.00000100000050002909)48:0.00000100000050002909,((1_K549_4_KX108375_BombuscaroI_54g:0.00816936874366001528,1_K626_13_KX108427_BombuscaroII_41:0.00000100000050002909)33:0.00540984000015024089,1_K632_1_KX108377_BombuscaroII_47:0.01114710035222051324)2:0.00000100000050002909)0:0.00000100000050002909,1_K519_2_KX108355_BombuscaroI_24:0.00269355480554345087)1:0.00269768543429258845,1_K499_1_KX108198_BombuscaroI_8s:0.00270224613304011468)0:0.00000100000050002909,1_K548_1_KX108341_BombuscaroI_53g:0.00270151663231700924)0:0.00000100000050002909)0:0.00000100000050002909)0:0.00000100000050002909,(1_K595_1_KX108342_BombuscaroII_14s:0.00270057377897810159,(1_K808_4_KX108390_BombuscaroIII_03_14:0.00820416311731720846,1_K512_1_KX108351_BombuscaroI_4:0.00000100000050002909)22:0.00269768028966101093)2:0.00000100000050002909)0:0.00000100000050002909)2:0.00270106805522963428,1_K531_1_KX108362_BombuscaroI_36:0.00269768101086940385)0:0.00000100000050002909)0:0.00000100000050002909,((1_K508_1_KX108363_BombuscaroI_17:0.00000100000050002909,(1_K565_15_KX108368_BombuscaroI_68b:0.00000100000050002909,1_K498_3_KX108366_BombuscaroI_7s:0.00000100000050002909)3:0.00000100000050002909)1:0.00000100000050002909,(1_K840_3_KX108370_BombuscaroIII_03_14:0.00000100000050002909,1_K543_9_KX108369_BombuscaroI_48:0.00000100000050002909)11:0.00000100000050002909)0:0.00000100000050002909)0:0.00000100000050002909,(1_K590_9_KX108365_BombuscaroII_11b:0.00000100000050002909,1_K551_6_KX108367_BombuscaroI_56:0.00000100000050002909)5:0.00000100000050002909)0:0.00269431729817923120)0:0.00000100000050002909,1_K831_3_KX108359_BombuscaroIII_03_14:0.00000100000050002909)0:0.00000100000050002909)0:0.00000100000050002909,1_K742_4_KX108379_BombuscaroI_03_14:0.00821768123235523847)0:0.00268523741917075370)17:0.00268810579782548286,(1_K650_4_KX108378_BombuscaroII_63:0.00267280394742434087,(((1_K578_1_KX108478_BombuscaroII_2b:0.01103798667000636252,((1_K576_5_KX108482_BombuscaroII_OTU23:0.01668487510634580895,1_K591_10_KX108483_BombuscaroII_OTU23:0.00000100000050002909)94:0.00818806056127546582,(1_K556_2_KX108479_BombuscaroI_61:0.00808783448211837334,(1_K540_1_KX108480_BombuscaroI_OTU22:0.00536127703419727805,1_K575_2_KX108481_BombuscaroI_OTU22:0.00000100000050002909)93:0.00849340375763955706)47:0.00551055811904356888)27:0.00000100000050002909)84:0.01666921962501750898,(((((((1_K804_1_KX108399_BombuscaroIII_03_14:0.00000100000050002909,1_K494_4_KX108392_BombuscaroI_2s:0.00000100000050002909)4:0.00000100000050002909,(1_K659_1_KX108401_BombuscaroI_25:0.00000100000050002909,((1_K523_5_KX108395_BombuscaroI_29:0.00000100000050002909,((1_K520_3_KX108398_BombuscaroI_26:0.00000100000050002909,1_K557_3_KX108396_BombuscaroI_62:0.00000100000050002909)2:0.00000100000050002909,1_K513_2_KX108393_BombuscaroI_18:0.00000100000050002909)1:0.00000100000050002909)1:0.00000100000050002909,1_K514_4_KX108397_BombuscaroI_19:0.00000100000050002909)1:0.00000100000050002909)1:0.00000100000050002909)0:0.00000100000050002909,(1_K532_2_KX108394_BombuscaroI_37_OTU21:0.00000100000050002909,1_K774_8_KX108400_BombuscaroI_03_14:0.00000100000050002909)4:0.00000100000050002909)37:0.00000100000050002909,((((1_K569_2_KX108407_BombuscaroI_71:0.00000100000050002909,(((1_K641_2_KX108412_BombuscaroII_53:0.00000100000050002909,1_K572_4_KX108411_BombuscaroI_74:0.00000100000050002909)68:0.00267572046950099790,1_K560_3_KX108413_BombuscaroI_64s:0.00000100000050002909)15:0.00000100000050002909,((((3_K634_1_Cajanuma8:0.00268135219631610456,(1_K563_2_KX108435_BombuscaroI_66:0.00269037693061828986,(1_K499_6_KX108432_BombuscaroI_8s:0.00000100000050002909,1_K551_3_KX108433_BombuscaroI_56:0.00000100000050002909)80:0.00000100000050002909)53:0.00268134769139548529)2:0.00000100000050002909,((((1_K626_2_KX108427_BombuscaroII_41:0.00000100000050002909,1_K571_2_KX108423_BombuscaroI_73:0.00000100000050002909)6:0.00000100000050002909,1_K803_2_KX108430_BombuscaroIII_03_14:0.00000100000050002909)0:0.00000100000050002909,1_K594_3_KX108424_BombuscaroII_14s:0.00000100000050002909)0:0.00000100000050002909,(1_K807_4_KX108431_BombuscaroIII_03_14:0.00000100000050002909,((1_K770_7_KX108429_BombuscaroI_03_14:0.00000100000050002909,(((1_K575_1_KX108426_BombuscaroI_76:0.00000100000050002909,1_K591_15_KX108425_BombuscaroII_12:0.00000100000050002909)8:0.00000100000050002909,1_K554_2_KX108422_BombuscaroI_59g:0.00000100000050002909)1:0.00000100000050002909,(1_K533_16_KX108421_BombuscaroI_38:0.00000100000050002909,1_K602_13_KX108428_BombuscaroII_19:0.00000100000050002909)2:0.00000100000050002909)0:0.00000100000050002909)0:0.00000100000050002909,(1_K506_3_KX108420_BombuscaroI_15:0.00000100000050002909,1_K502_2_KX108419_BombuscaroI_11s:0.00000100000050002909)10:0.00000100000050002909)0:0.00000100000050002909)1:0.00000100000050002909)37:0.00000100000050002909)14:0.00267903914946847907,((1_K657_15_KX108418_BombuscaroII_71:0.00000100000050002909,(1_K503_4_KX108415_BombuscaroI_12:0.00000100000050002909,1_K656_12_KX108417_BombuscaroII_70g:0.00000100000050002909)11:0.00000100000050002909)8:0.00000100000050002909,(1_K655_2_KX108416_BombuscaroII_69g:0.00000100000050002909,1_K542_14_KX108414_BombuscaroI_47:0.00000100000050002909)14:0.00000100000050002909)65:0.00000100000050002909)17:0.00267569741536864475,(1_K830_5_KX108438_BombuscaroIII_03_14:0.00267065079357112212,(1_K622_2_KX108436_BombuscaroII_38g:0.00544396249214902130,1_K517_2_KX108437_BombuscaroI_22:0.00000100000050002909)28:0.00000100000050002909)41:0.00536643009946996714)2:0.00000100000050002909)0:0.00267571587923606889)0:0.00268469885700178519,(1_K623_2_KX108406_BombuscaroII_39s:0.00000100000050002909,1_K541_5_KX108405_BombuscaroI_46:0.00000100000050002909)72:0.00000100000050002909)1:0.00268805173913421120,1_K825_3_KX108434_BombuscaroIII_03_14:0.00268135501849621006)0:0.00000100000050002909,(1_K518_1_KX108403_BombuscaroI_23b:0.00000100000050002909,(1_K568_2_KX108404_BombuscaroI_70:0.00000100000050002909,1_K522_4_KX108402_BombuscaroI_57:0.00000100000050002909)26:0.00000100000050002909)66:0.00268135242306750477)0:0.00000100000050002909)0:0.00000100000050002909,((1_K840_5_KX108440_BombuscaroIII_03_14:0.00000100000050002909,1_K585_4_KX108490_BombuscaroII_8:0.00000100000050002909)98:0.00813325055509135988,(((1_K564_5_KX108408_BombuscaroI_67:0.00000100000050002909,1_K834_4_KX108300_BombuscaroIII_03_14:0.00000100000050002909)27:0.00000100000050002909,1_K839_5_KX108410_BombuscaroIII_03_14:0.00000100000050002909)55:0.00000100000050002909,1_K521_1_KX108475_BombuscaroI_27:0.00543300706458970523)7:0.00000100000050002909)4:0.00268131366932388522)17:0.00543148730771264750,(1_K550_1_KX108441_BombuscaroI_55:0.00271023479974818104,(1_K745_8_KX108442_BombuscaroI_03_14:0.00000100000050002909,((1_K611_1_KX108467_BombuscaroII_28:0.00000100000050002909,1_K744_6_KX108468_BombuscaroI_03_14:0.00271515685173712596)55:0.00272138322469765671,(((((((1_K603_2_KX108460_BombuscaroII_20g:0.00000100000050002909,1_K648_1_KX108461_BombuscaroII_59g:0.00000100000050002909)23:0.00000100000050002909,1_K664_1_KX108462_BombuscaroI_15g:0.00000100000050002909)49:0.00000100000050002909,((((1_K630_6_KX108470_BombuscaroII_45g:0.00559575953599913620,1_K583_5_KX108472_BombuscaroII_6b:0.00272846193961107271)62:0.00541008563448485726,1_K582_1_KX108456_BombuscaroII_6b:0.00000100000050002909)15:0.00270035759592825728,1_K493_2_KX108455_BombuscaroI_1s:0.00000100000050002909)20:0.00270907856131008236,1_K536_7_KX108463_BombuscaroI_41g:0.00270567108871088780)2:0.00000100000050002909)1:0.00000100000050002909,1_K633_7_KX108474_BombuscaroII_48:0.00543266708309138487)2:0.00270896558709937760,((1_K573_1_KX108466_BombuscaroII_5:0.00546641272409914992,(1_K613_10_KX108464_BombuscaroII_29g:0.00000100000050002909,1_K647_12_KX108465_BombuscaroII_58g:0.00000100000050002909)53:0.00000100000050002909)22:0.00272297609946638066,((1_K596_2_KX108459_BombuscaroII_15g:0.00000100000050002909,1_K580_1_KX108457_BombuscaroII_4:0.00000100000050002909)22:0.00000100000050002909,1_K742_5_KX108405_BombuscaroI_03_14:0.00000100000050002909)47:0.00000100000050002909)2:0.00000100000050002909)19:0.00270731221269118489,1_K791_2_KX108443_BombuscaroII_03_14:0.00000100000050002909)20:0.00270400337235390809,(1_K495_1_KX108444_BombuscaroI_3s:0.00000100000050002909,1_K837_7_KX108445_BombuscaroIII_03_14:0.00271215509434277443)57:0.00270341857475400738)1:0.00000100000050002909)0:0.00000100000050002909)2:0.00000100000050002909)5:0.00269721137652746343)1:0.00000100000050002909,((1_K535_10_KX108449_BombuscaroI_40:0.00000100000050002909,(((1_K567_8_KX108452_BombuscaroI_69:0.00000100000050002909,1_K835_5_KX108451_BombuscaroIII_03_14:0.00000100000050002909)12:0.00000100000050002909,(1_K552_1_KX108448_BombuscaroI_57_OTU21:0.00000100000050002909,1_K538_1_KX108450_BombuscaroI_43:0.00000100000050002909)12:0.00000100000050002909)2:0.00000100000050002909,((1_K547_8_KX108447_BombuscaroI_52:0.00000100000050002909,1_K614_12_KX108453_BombuscaroII_30g:0.00000100000050002909)8:0.00000100000050002909,1_K661_9_KX108454_BombuscaroI_1b:0.00269896962345124143)0:0.00000100000050002909)3:0.00000100000050002909)1:0.00000100000050002909,(1_K497_1_KX108446_BombuscaroI_6s:0.00000100000050002909,1_K548_2_KX108477_BombuscaroI_53g:0.00269812703820578991)4:0.00000100000050002909)13:0.00000100000050002909)0:0.00000100000050002909)27:0.00268226029586229571,1_K524_2_KX108476_BombuscaroI_30:0.00556169110667268599)57:0.01096765649518940955)4:0.00000100000050002909)13:0.00276094577795828753)37:0.00836433259682865804)2:0.00736694354310350047,(((2_F_K147_22_EU152135_F_T2_Graffenrieda1:0.00000100000050002909,2_F_K334_2_KX107960_F_Q5_Wurzeln:0.00000100000050002909)100:0.00819318676416322909,2_F_K255_3_EU152153_F_T2_Podocarpus2_OTU25:0.00546719022891358885)97:0.00603223016962461337,((((2_F_K452_1_F_KX107951_T2_2550m_Graffenrieda:0.00000100000050002909,(2_F_K173_2_DQ336522_F_A_Vismia:0.00000100000050002909,2_F_K708_5_KX107954_T2_550:0.00269365073997492564)1:0.00000100000050002909)0:0.00000100000050002909,((2_F_K732_1_KX107952_T2_250:0.00000100000050002909,2_F_K427_4_KX107949_F_T2_Wurzeln:0.00000100000050002909)10:0.00000100000050002909,(2_F_K680_2_KX107950_T2_950:0.00000100000050002909,(((2_F_K235_23_EU152146_F_T2_Podocarpus3:0.00000100000050002909,2_F_EF447237_7.1.3b_F_T2_Alzatea_Glomus5:0.00000100000050002909)56:0.00000100000050002909,((((2_F_K399_3_KX107944_F_T2_2550m_Graffenrieda:0.00000100000050002909,(2_F_K319_7_KX107945_F_T2_Graffenrieda1:0.00000100000050002909,2_F_K710_7_KX107946_T2_550:0.00000100000050002909)34:0.00000100000050002909)49:0.00000100000050002909,(2_F_K260_7_EU152159_F_T2_Prunus_cf_o:0.00272411552774519741,2_F_K172_10_JX296779_F_T1u_Plant4:0.00271160557213986301)7:0.00000100000050002909)14:0.00000100000050002909,2_F_K731_4_KX107943_T2_250_Graffenrieda:0.00271740866537971328)32:0.00274815150084752264,2_F_K682_1_KX107942_T2_950:0.00270377206967603199)11:0.00000100000050002909)9:0.00000100000050002909,(2_F_K147_21_DQ336476_F_A_Graffenrieda1:0.00000100000050002909,2_F_K230_5_DQ336521_F_T2_Podocarpus1_OTU24:0.00000100000050002909)61:0.00269510765851773510)21:0.00269070985673051282)0:0.00000100000050002909)0:0.00000100000050002909)1:0.00000100000050002909,((2_F_K704_2_KX107957_T2_950:0.00000100000050002909,2_F_K677_2_KX107958_T2_950_OTU24:0.00541150227556439975)48:0.00541147884011222539,(2_F_K734_1_KX107959_T2_250:0.00543490431491240513,((2_F_K727_8_KX107956_T2_250:0.00556072107004891309,2_F_K253_7_EU152152_F_Q2_Campnosperma:0.00270273117172803836)6:0.00000100000050002909,2_F_K730_8_KX107955_T2_250:0.00000100000050002909)18:0.00000100000050002909)30:0.00269846332863710962)9:0.00000100000050002909)55:0.00269407210866818344,2_F_K692_2_KX107953_T2_950:0.00000100000050002909)76:0.00808062241176528417)91:0.02126910237007693591)9:0.00730319077161552168,AF213462_Rhizophagus_proliferus_OTU10:0.01591811165119427079)30:0.00996006966406080482,(4_K1097_3_Cajas_Paramo:0.00268144759423422606,(3_K977_16_Cajanuma_Mirador:0.00268884781012990832,(3_K953_10_Cajanuma_Coreplot_unten:0.00000100000050002909,3_K978_8_Cajanuma_Mirador:0.00000100000050002909)68:0.00000100000050002909)54:0.00000100000050002909)92:0.00985125950623095235)6:0.00523312811820445326,HE615060_Glomus_VTX312:0.00570483261677148367)10:0.00790800534851621682,((1_K778_9_KX108244_BombuscaroI_03_14_OTU8:0.00263492094243911353,((((1_K620_1_KX108240_BombuscaroII_36_OTU8:0.00000100000050002909,1_K629_1_KX108241_BombuscaroII_44g:0.00000100000050002909)75:0.00000100000050002909,1_K607_7_KX108239_BombuscaroII_24:0.00000100000050002909)87:0.00268905202600375074,(1_K799_1_KX108249_BombuscaroII_03_14:0.00265812096192854846,((1_K628_9_KX108245_BombuscaroII_43s:0.00000100000050002909,1_K795_7_KX108248_BombuscaroII_03_14:0.00264556865953089826)5:0.00000100000050002909,(1_K651_2_KX108247_BombuscaroII_64:0.00000100000050002909,1_K640_1_KX108246_BombuscaroII_52g:0.00000100000050002909)35:0.00000100000050002909)51:0.00000100000050002909)96:0.00806786188190662494)50:0.00263473567976702395,(1_K802_3_KX108243_BombuscaroII_03_14:0.00000100000050002909,1_K797_5_KX108242_BombuscaroII_03_14:0.00000100000050002909)70:0.00000100000050002909)23:0.00000100000050002909)94:0.01691842705380449188,((1_K514_1_KX108224_BombuscaroI_19_OTU4:0.00267752370686415468,(((((1_K649_1_KX108228_BombuscaroII_60s:0.00000100000050002909,(((1_K741_2_KX108229_BombuscaroI_03_14:0.00000100000050002909,1_K648_3_KX108227_BombuscaroII_59g:0.00000100000050002909)6:0.00000100000050002909,1_K647_2_KX108226_BombuscaroII_58g:0.00000100000050002909)2:0.00000100000050002909,((1_K784_3_KX108233_BombuscaroI_03_14:0.00000100000050002909,1_K766_5_KX108230_BombuscaroI_03_14_OTU4:0.00000100000050002909)9:0.00000100000050002909,(1_K501_2_KX108225_BombuscaroI_10s:0.00000100000050002909,1_K783_5_KX108231_BombuscaroI_03_14:0.00000100000050002909)3:0.00000100000050002909)0:0.00000100000050002909)4:0.00000100000050002909)73:0.00000100000050002909,((1_K790_7_KX108237_BombuscaroII_OTU5:0.00000100000050002909,1_K836_1_KX108236_BombuscaroIII_OTU5:0.00815796666185489815)96:0.01655611978550095356,1_K745_1_KX108235_BombuscaroI_03_14:0.01090317437257645045)32:0.00000100000050002909)43:0.00267952884393247125,1_K743_2_KX108232_BombuscaroI_03_14:0.00000100000050002909)16:0.00000100000050002909,1_K742_2_KX108234_BombuscaroI_03_14:0.00268522617733295364)43:0.00267749409294090225,(((2_F_K45_3_JX296751_Fp_Q5_Cedrela35:0.00000100000050002909,2_F_K53_3_JX296750_F_Q5_Plant24:0.00000100000050002909)22:0.00000100000050002909,(1_K602_10_KX108219_BombuscaroII_19_OTU7:0.00000100000050002909,2_F_K81_3_JX296749_Fp_Q5_Cedrela53:0.00000100000050002909)24:0.00000100000050002909)84:0.00000100000050002909,((1_K579_1_KX108203_BombuscaroII_3:0.00000100000050002909,2_F_K127_4_JX296748_F_Q5_Plant19:0.00000100000050002909)73:0.00000100000050002909,(((((((2_F_K232_8_EU152145_F_T2_Prumnopytis_OTU6:0.00265064656397183320,2_F_K33_11_JX296758_Fp_Q5_Cedrela28_OTU6:0.00813994783845275495)59:0.00000100000050002909,(2_F_K81_6_JX297756_Fp_Q5_Cedrela53:0.00269316175373624390,FJ831530_Glomus_Olea_NF02:0.00273231911432419289)52:0.00266500707707123963)97:0.02211522940102290252,2_F_K280n_2_KX107920_Fp_Q5_Cedrela:0.00265930625268299883)0:0.00000100000050002909,1_K662_10_KX108204_BombuscaroI:0.00000100000050002909)1:0.00000100000050002909,1_K597_8_KX108221_BombuscaroII_16b:0.00807007828378404971)18:0.00266392539135258287,((((1_K838_7_KX108223_BombuscaroIII_03_14:0.00000100000050002909,1_K799_5_KX108222_BombuscaroII_03_14:0.00540064542199780815)83:0.01090089313016671599,1_K777_8_KX108220_BombuscaroI_03_14_OTU3:0.00000100000050002909)59:0.00806769945621788227,1_K777_1_KX108238_BombuscaroI_03_14:0.01366936297898965064)6:0.00000100000050002909,(((((1_K547_7_KX108213_BombuscaroI_52:0.00000100000050002909,1_K519_3_KX108216_BombuscaroI_24:0.00000100000050002909)7:0.00000100000050002909,1_K647_4_KX108215_BombuscaroII_58g:0.00000100000050002909)7:0.00000100000050002909,1_K784_1_KX108218_BombuscaroI_03_14:0.00000100000050002909)11:0.00000100000050002909,1_K550_3_KX108214_BombuscaroI_55:0.00000100000050002909)53:0.00000100000050002909,((((1_K570_1_KX108208_BombuscaroI_72:0.00000100000050002909,1_K535_14_KX108206_BombuscaroI_40:0.00000100000050002909)12:0.00000100000050002909,((1_K661_2_KX108209_BombuscaroI_1b:0.00000100000050002909,1_K567_11_KX108210_BombuscaroI_69:0.00000100000050002909)14:0.00000100000050002909,((1_K520_1_KX108205_BombuscaroI_26:0.00000100000050002909,1_K838_5_KX108211_BombuscaroIII_03_14:0.00000100000050002909)8:0.00000100000050002909,1_K553_1_KX108207_BombuscaroI_58g:0.00000100000050002909)2:0.00000100000050002909)2:0.00000100000050002909)65:0.00000100000050002909,1_K554_4_KX108212_BombuscaroI_59g:0.00267719087635278968)67:0.00268140202845292084,1_K651_4_KX108217_BombuscaroII_64:0.00266878901010521438)7:0.00000100000050002909)10:0.00000100000050002909)4:0.00000100000050002909)4:0.00808318425825424285,((1_K747_7_KX108202_BombuscaroI_03_14:0.00000100000050002909,1_K653_4_KX108201_BombuscaroII_67:0.00000100000050002909)32:0.00000100000050002909,1_K574_1_KX108200_BombuscaroI_75_OTU7:0.00000100000050002909)81:0.00265127991185648082)2:0.00000100000050002909)3:0.00264702405253423780)15:0.01358246932825373475)2:0.00000100000050002909)18:0.00278538295730362080,(((2_F_K128_28_DQ336488_F_Neill_Guarea_OTU9:0.00590217236154069562,(1_K559_7_KX108250_BombuscaroI_63:0.00291195433833626484,1_K545_5_KX108251_BombuscaroI_OTU9:0.01682558405476956148)62:0.00217886743732797084)99:0.03235309197846032714,((2_F_K232_1_EU152144_F_T2_Prumnopytis_OTU2:0.00000100000050002909,4_K1237_6_Cajas_Polylepis:0.00812632363552602370)43:0.00000100000050002909,2_F_K128_29_DQ336489_F_Neill_Guarea_p:0.00537138446116551625)30:0.00000100000050002909)14:0.00266259228962776977,((2_F_K22_10_JX296742_Fp_Q5_Cedrela19_OTU2:0.00268498833531166832,(2_F_K285n_2_KX107914_Fn_Q5_Cedrela:0.00000100000050002909,2_F_K24_12_JX296741_Fn_Q5_Cedrela21:0.00000100000050002909)30:0.00000100000050002909)55:0.00268251778439811735,EU417622_Glomus_Afrothismia:0.00000100000050002909)68:0.00273517067409888726)24:0.01104713639502480013)11:0.00896487019680836973)3:0.00197453187711594050)43:0.00295035357542240738,(1_K616_2_KX108199_BombuscaroII_32s:0.00827093115013131236,((2_F_K130_14_DQ336482_F_Q2_Guarea_k:0.00000100000050002909,2_F_K146_5_DQ336502_F_Q2_Hyeronima_o:0.00264098820591932709)76:0.00000100000050002909,1_K498_1_KX108198_BombuscaroI_7s_OTU1:0.00531775070543205174)57:0.00260019907933736315)80:0.01094063032271516862)45:0.00546929101436236832,(((2_F_K228_2_DQ336516_F_Q5_Nectandra7:0.00263335847845208842,2_F_K107_8_JX296685_F_Q5_Plant16:0.00263237161821072794)13:0.00000100000050002909,(2_F_K688_1_KX107902_T2_950:0.00263724036866775941,2_F_K81_20_JX296707_Fp_Q5_Cedrela53:0.00263377635715309096)13:0.00000100000050002909)20:0.00000100000050002909,35_K1166_2_Tutupali:0.00262854885338384067)69:0.00799843228269416298)28:0.00000100000050002909,FJ009618_Rhizophagus_irregularis_clone_14:0.00000100000050002909)0:0.00000100000050002909)0:0.00000100000050002909)45:0.00265535603725628941)23:0.00266955218789555150,37_K1080_2_Soldados:0.00000100000050002909)78:0.00535935123647656927)8:0.00000100000050002909)0:0.00000100000050002909)0:0.00000100000050002909)0:0.00000100000050002909,((4_K856_6_Calamagrostis7_Cajas:0.00000100000050002909,2_F_K26_1_JX296727_F_Tom_Clusia_sp:0.00264295773927693701)1:0.00000100000050002909,(2_F_K186n_1_JX296722_Fp_Q5_Nectandra2:0.00000100000050002909,(2_F_K167_2_DQ336466_F_Q5_Cedrela61:0.00000100000050002909,2_F_K192_7_JX296723_Fp_Q5_Nectandra5:0.00000100000050002909)2:0.00000100000050002909)1:0.00000100000050002909)0:0.00000100000050002909)0:0.00000100000050002909,2_F_K32_9_JX296717_Fn_Q5_Cedrela27:0.00000100000050002909)0:0.00000100000050002909,37_K1085_4_Soldados:0.00000100000050002909)0:0.00000100000050002909,((2_F_K78_2_JX296719_Fn_Q5_Cedrela50:0.00000100000050002909,FJ009612_Glomus_irregulare_clone_08:0.00000100000050002909)3:0.00000100000050002909,2_F_K12_2_JX296714_Fp_Q5_Cedrela5:0.00000100000050002909)0:0.00000100000050002909)7:0.00000100000050002909)68:0.00264254635088399239,2_F_K25_6_JX296725_Fn_Q5_Cedrela22:0.00000100000050002909);
